# Supplementary material for: Hierarchical Clustering of Breast Cancer Methylomes Revealed Differentially Methylated and Expressed Breast Cancer Genes
Source: PLoS One. 2015 Feb 23;10(2):e0118453. doi: 10.1371/journal.pone.0118453 (PMC4338251; doi:10.1371/journal.pone.0118453)
Supplement: S1 Table — (XLSX) [file pone.0118453.s014.xlsx]

## Sheet: Table S1
Tables S1. Whole-genome bisulfite sequencing and mapping statistics of the seven breast methylomes.
Features	Normal Breast	BT089	BT126	BT198	MCF7	HMEC	HCC1954
Sample Type	Genomic DNA	Genomic DNA	Genomic DNA	Genomic DNA	Cell line	Cell line	Cell line
Disease	Normal	Fibroadenoma	Invasive ductal carcinoma	Invasive ductal carcinoma	Adenocarcinoma	Normal	Invasive ductal carcinoma
Age	74	30	32	34	NA	NA	NA
Sequencing Type	Paired-end	Paired-end	Paired-end	Paired-end	Paired-end	Single-end	Single-end
Sequenced Size (bp)	2566446409	1926081637	2582487200	2775455275	2286451950	2759028666	2760972155
% Coverage (hg18)	0.8258	0.6198	0.831	0.8931	0.7357	0.8878	0.8884
Total Pairs/Reads a	479234572	537782518	407266516	410725129	193158502	1097792043	2102598758
Mapped Pairs/Reads b	390932874	350156350	359351591	346590405	163760241	647868523	910355467
% Read Mapped	0.815744	0.651111	0.88235	0.84385	0.847802	0.590156	0.432967
CpG Sites Covered	26805222	24297035	26842296	27081332	25042198	26935234	26970164
% CpG Coverage c	0.941018	0.852966	0.942319	0.950711	0.879126	0.945582	0.946808
Overall Conversion Rate	0.994275	0.993883	0.994467	0.993597	0.996077	0.99498	0.993704
Mean Methylation	0.745664	0.688058	0.785695	0.758907	0.618545	0.699637	0.632774
a. For paired-end sequencing, the number denotes the total number of pairs of reads. For single-end sequencing, the number denotes the total number of reads
b. For paired-end sequencing, the number denotes the total number of mapped pairs of reads. For single-end sequencing, the number denotes the total number of mapped reads
c. The total number of CpG sites is 28,485,348
