# Supplementary material for: Hierarchical Clustering of Breast Cancer Methylomes Revealed Differentially Methylated and Expressed Breast Cancer Genes
Source: PLoS One. 2015 Feb 23;10(2):e0118453. doi: 10.1371/journal.pone.0118453 (PMC4338251; doi:10.1371/journal.pone.0118453)
Supplement: S2 Table — (XLSX) [file pone.0118453.s015.xlsx]

## Sheet: Table S2
Tables S2. Characteristics of the hypomethylated regions (HMRs) identified in the seven breast methylomes.
Features	NB	BT089	BT126	BT198	HMEC	HCC1954	MCF7
No. of HMR	53747	56305	81805	74214	79799	116025	92183
Total HMR lenth (bp)	63663083	66176480	121958298	168083557	163841985	810256796	475557500
Average HMR length (bp)	1184.5	1175.32	1490.84	2264.85	2053.18	6983.47	5158.84
No. of HMR overlap CGI	18606	18757	20469	19542	19304	17073	16462
% HMR overlap CGI	0.346177	0.333132	0.250217	0.26332	0.241908	0.147149	0.17858
%CGI overlapped HMR	0.706971	0.708754	0.692031	0.685185	0.70066	0.587342	0.588091
CpG density of HMR overlap CGI	6.632	6.61	6.407	6.466	6.553	6.586	6.292
CpG density of HMR not overlap CGI	2.593	2.619	1.84	1.687	1.636	1.181	1.215
% HMR overlap promoter (TSS ± 1 Kb)	0.476138	0.466193	0.377752	0.387083	0.355105	0.305693	0.32109
% HMR overlap intragenic location	0.22859	0.235965	0.275484	0.230428	0.246219	0.232407	0.244036
% HMR overlap intergenic location	0.295272	0.297842	0.346764	0.382488	0.398677	0.4619	0.434874
