# Supplementary material for: Hierarchical Clustering of Breast Cancer Methylomes Revealed Differentially Methylated and Expressed Breast Cancer Genes
Source: PLoS One. 2015 Feb 23;10(2):e0118453. doi: 10.1371/journal.pone.0118453 (PMC4338251; doi:10.1371/journal.pone.0118453)
Supplement: S3 Table — (XLSX) [file pone.0118453.s016.xlsx]

## Sheet: Table S3
Tables S3. Differential expression analysis of tumor suppressor genes and transcription regulators that showed promoter HMR expansion or contraction.
Genes	Type	Width change *	CGI	BRCA Stage 1		Correlation with early stage breast cancer expression
				logFC	FDR
ABI3	TSG	--	No	0.1395	0.6316	not correlated
ANKIB1	TF	+	Yes	0.07128	0.7042	Expand-Up
ANKRA2	TF	-	Yes	-0.3016	0.209	Contract-Down
ANKRD10	TF	+	Yes	-0.2644	0.1961	not correlated
ANKRD32	TF	+	Yes	0.1444	0.6042	Expand-Up
ANKRD42	TF	+	Yes	0.4117	0.0867	Expand-Up
ANKRD49	TF	+	Yes	-0.106	0.6242	not correlated
ANKRD52	TF	+	Yes	-0.0023	0.9932	not correlated
APC	TSG	-	No	-0.3874	0.03925	Contract-Down
ASB3	TF	+	Yes	-0.06686	0.7747	not correlated
ASCC1	TF	+	Yes	0.2618	0.119	Expand-Up
ATF2	TF	-	Yes	-0.2278	0.2873	Contract-Down
ATF7IP	TF	--	Yes	-0.1626	0.434	Contract-Down
BATF3	TF	+	Yes	-0.03446	0.9458	not correlated
BDP1	TF	+	Yes	-0.5652	0.01725	not correlated
BMI1	TF	-	Yes	0.4588	0.03255	not correlated
BRD7	TF	-	No	-0.01759	0.9395	Contract-Down
BTBD11	TF	+	Yes	-1.77	3.123e-08	not correlated
BTF3	TF	+	Yes	-0.1162	0.6663	not correlated
BUD31	TF	+	Yes	0.5718	0.001987	Expand-Up
C19orf2	TF	-	Yes	0.187	0.3055	not correlated
CADM3	TSG	+	Yes	-2.52	0.0002539	not correlated
CAND2	TF	+	Yes	-0.9033	0.0004992	not correlated
CBFA2T2	TF	+	Yes	-0.1056	0.6175	not correlated
CBFA2T3	TF	-	No	-0.1255	0.7784	Contract-Down
CBX5	TF	-	No	-0.02323	0.9183	Contract-Down
CCAR1	TF	+	Yes	0.6471	0.0001206	Expand-Up
CCNT2	TF	-	Yes	-0.1669	0.3865	Contract-Down
CD82	TSG	+	Yes	-0.3164	0.2237	not correlated
CEBPB	TF	+	Yes	-0.4609	0.1304	not correlated
CEP110	TF	+	No,Yes	-0.3649	0.05232	not correlated
CLPB	TF	-	Yes	0.6407	0.002606	not correlated
CNOT8	TF	-	Yes	-0.1752	0.3334	Contract-Down
CREB3L4	TF	+	Yes	1.749	1.089e-09	Expand-Up
CREM	TF	-	No	0.1768	0.3527	not correlated
CRTC1	TF	+	Yes	-0.4071	0.07523	not correlated
CSDA	TF	++	Yes	-1.085	8.386e-06	not correlated
CTBP2	TF	++	Yes	0.3994	0.02161	Expand-Up
CUX1	TF	+	Yes	0.07482	0.7634	Expand-Up
CXCL14	TSG	-	Yes	-1.667	9.7e-05	Contract-Down
CYLD	TF	-	Yes	-0.07398	0.7283	Contract-Down
DBC1	TSG	-	Yes	-3.656	1.465e-06	Contract-Down
DEPDC1	TF	+	Yes	2.641	2.166e-12	Expand-Up
DKK1	TSG	-	Yes	-0.3771	0.6143	Contract-Down
DLC1	TSG	-	Yes	-1.403	2.409e-05	Contract-Down
DMTF1	TF	-	Yes	-0.3858	0.06554	Contract-Down
DR1	TF	-	Yes	0.1248	0.5188	not correlated
DSC3	TSG	-	Yes	-2.909	5.615e-05	Contract-Down
E2F6	TF	-	Yes	0.06297	0.7725	not correlated
EGR1	TF	+	Yes	-3.095	6.876e-14	not correlated
EGR2	TF	+	Yes	-2.51	1.081e-13	not correlated
EGR3	TF	+	Yes	-2.856	1.429e-09	not correlated
EID1	TF	+	Yes	-0.3682	0.05238	not correlated
ELF2	TF	-	Yes	-0.1978	0.2408	Contract-Down
ELK3	TF	-	Yes	-0.4736	0.01259	Contract-Down
ELL2	TF	+	Yes	-0.3833	0.1892	not correlated
ELL3	TF	+	Yes	0.9757	0.002749	Expand-Up
EPHB3	TSG	++	Yes	0.2335	0.6502	Expand-Up
ETS1	TF	++	No	-0.6641	0.02337	not correlated
ETS2	TF	-	Yes	-1.065	7.159e-07	Contract-Down
ETV1	TF	+	Yes	-1.429	1.419e-09	not correlated
ETV3	TF	+	Yes	-0.4278	0.08477	not correlated
ETV4	TF	+	Yes	-0.7735	0.2135	not correlated
FAM172A	TF	+	Yes	-0.7962	6.395e-06	not correlated
FAS	TSG	+	Yes	-0.5044	0.07296	not correlated
FOXJ2	TF	-	Yes	-0.2908	0.05024	Contract-Down
FOXN3	TF	-	Yes	-1.358	3.096e-10	Contract-Down
FOXP1	TSG	+	Yes	-0.04728	0.8324	not correlated
GABPB1	TF	-	Yes	0.3568	0.03524	not correlated
GAS7	TF	-	No	-0.6523	0.1061	Contract-Down
GLI2	TF	+	Yes	-0.6212	0.03969	not correlated
GLI3	TF	+	Yes	-0.6728	0.03661	not correlated
GRHL1	TF	+	Yes	-0.4619	0.2895	not correlated
GTF2B	TF	-	Yes	0.07929	0.6481	not correlated
GTF2H1	TF	+	Yes	-0.2396	0.1562	not correlated
GTF2IRD1	TF	+	Yes	0.6926	0.0004792	Expand-Up
GTF3C1	TF	-	Yes	0.7276	0.0001751	not correlated
GTF3C6	TF	-	Yes	0.6465	0.0009979	not correlated
H2AFX	TF	+	Yes	1.56	8.367e-13	Expand-Up
HCFC2	TF	+	Yes	-0.5006	0.00642	not correlated
HDAC11	TF	+	Yes	0.926	5.494e-05	Expand-Up
HDAC2	TF	+	Yes	0.2153	0.3047	Expand-Up
HDAC9	TF	-	No	-0.9123	0.01819	Contract-Down
HEY2	TF	+	Yes	-1.96	2.539e-08	not correlated
HIF1A	TSG, TF	-	Yes	-0.03886	0.8856	Contract-Down
HIVEP3	TF	+	Yes	-0.3136	0.1189	not correlated
HLF	TF	-	Yes	-3.491	1.11e-23	Contract-Down
HMG20A	TF	-	Yes	0.03452	0.8535	not correlated
HMGB2	TF	-	Yes	0.5458	0.01148	not correlated
HMGN1	TF	+	Yes	0.8893	9.038e-05	Expand-Up
HOMEZ	TF	-	Yes	0.2313	0.242	not correlated
HOPX	TF	-	Yes	0.9159	0.004269	not correlated
HOXA1	TF	+	Yes	-1.208	0.0002977	not correlated
HOXA4	TF	-	Yes	-3.125	5.782e-27	Contract-Down
HOXB4	TF	-	Yes	-0.4443	0.3856	Contract-Down
HOXD9	TF	++	Yes	-0.8068	0.007092	not correlated
HSF2	TF	+	Yes	-0.2625	0.1914	not correlated
ID1	TF	-	Yes	-1.305	0.0006344	Contract-Down
IFI16	TF	-	No	-0.372	0.1437	Contract-Down
IKZF2	TF	+	Yes	0.001061	0.9982	Expand-Up
IKZF3	TF	-	Yes	0.3162	0.4757	not correlated
ING4	TF	-	Yes	-0.2261	0.2251	Contract-Down
IRF1	TF	-	Yes	0.6408	0.02479	not correlated
IRF2	TF	-	Yes	-0.02402	0.907	Contract-Down
IRF2BP1	TF	+	Yes	0.326	0.12	Expand-Up
IRF5	TF	-	Yes	0.8726	0.0001703	not correlated
IRF6	TF	++	Yes	0.3135	0.4475	Expand-Up
JMY	TF	+	Yes	-0.7166	5.354e-05	not correlated
JUB	TF	++	No	-0.3198	0.2838	not correlated
KAT2B	TF	-	Yes	-1.146	5.358e-07	Contract-Down
KCNIP3	TF	+	No	-0.6007	0.03908	not correlated
KCTD1	TF	+	Yes	-0.06651	0.8484	not correlated
KHDRBS1	TF	+	Yes	0.133	0.4502	Expand-Up
KLF11	TF	-	Yes	-1.272	7.691e-11	Contract-Down
KLF5	TF	-	Yes	-1.95	4.394e-06	Contract-Down
LASS4	TF	+	Yes	0.9584	0.0005561	Expand-Up
LASS6	TF	+	Yes	0.888	0.001106	Expand-Up
LDB1	TF	+	No	0.08046	0.7218	Expand-Up
LHX6	TF	+	Yes	-1.814	6.111e-07	not correlated
LYL1	TF	-	Yes	-0.1742	0.6841	Contract-Down
MAFK	TF	-	No	-0.5023	0.01058	Contract-Down
MAGED1	TF	+	Yes	1.139	3.673e-08	Expand-Up
MAX	TF	-	Yes	0.2823	0.09107	not correlated
MDM2	TF	-	Yes	0.3254	0.07114	not correlated
MED1	TF	+	Yes	0.004989	0.9846	Expand-Up
MED12	TF	-	Yes	-0.2945	0.08008	Contract-Down
MED14	TF	-	Yes	0.4366	0.02174	not correlated
MED16	TF	+	Yes	0.2299	0.2789	Expand-Up
MED17	TF	+	Yes	-0.1065	0.5674	not correlated
MED23	TF	-	Yes	-0.3298	0.1419	Contract-Down
MED27	TF	+	Yes	0.1653	0.4493	Expand-Up
MEF2B	TF	-	Yes	-0.7802	0.1049	Contract-Down
MEF2D	TF	+	No	0.07727	0.6849	Expand-Up
MEN1	TF	+	Yes	0.5598	0.001557	Expand-Up
MESP2	TF	-	Yes	0.9381	0.0443	not correlated
MGA	TF	+	Yes	-0.1741	0.4302	not correlated
MITF	TF	+	Yes	-0.8478	0.004035	not correlated
MLLT10	TF	-	Yes	-0.458	0.008099	Contract-Down
MLXIPL	TF	+	Yes	-4.014	3.003e-10	not correlated
MMS19	TF	-	Yes	-0.1082	0.5832	Contract-Down
MPHOSPH8	TF	-	Yes	-0.4897	0.002874	Contract-Down
MSX1	TF	-	Yes	-0.8793	0.0291	Contract-Down
MTDH	TF	+	Yes	0.3838	0.05002	Expand-Up
MTERF	TF	+	Yes	0.1547	0.5211	Expand-Up
MTERFD3	TF	+	Yes	-0.2485	0.2412	not correlated
MTF2	TF	-	Yes	-0.01016	0.963	Contract-Down
MXI1	TF	+	Yes	-1.037	2.209e-05	not correlated
MYCBP	TF	+	Yes	0.68	0.0006654	Expand-Up
MYCL1	TF	+	Yes	0.5429	0.1091	Expand-Up
MYCN	TF	-	Yes	0.8626	0.07488	not correlated
MYEF2	TF	+	Yes	0.3783	0.2437	Expand-Up
NACA	TF	+	Yes	-0.206	0.4197	not correlated
NCOA2	TF	+	Yes	-0.109	0.7833	not correlated
NCOA4	TF	-	Yes	-0.3594	0.05847	Contract-Down
NEGR1	TSG	-	Yes	-0.7927	0.1255	Contract-Down
NEO1	TF	-	Yes	-0.08311	0.7477	Contract-Down
NFAT5	TF	+	Yes	-1.073	1.206e-06	not correlated
NFATC1	TF	--	Yes	-0.3649	0.1001	Contract-Down
NFE2L3	TF	-	Yes	0.9989	5.567e-05	not correlated
NFIC	TF	+	Yes	-0.1564	0.5299	not correlated
NFIX	TF	+	Yes	-0.9763	6.389e-05	not correlated
NFKB1	TF	+	Yes	0.02587	0.9097	Expand-Up
NFKBIL2	TF	+	Yes	1.387	3.241e-06	Expand-Up
NFXL1	TF	-	Yes	0.1395	0.6201	not correlated
NKX3-1	TF	-	Yes	0.06935	0.9017	not correlated
NLRC5	TF	-	Yes	0.141	0.7195	not correlated
NOSTRIN	TF	+	No	-0.07276	0.8068	not correlated
NOTCH2	TF	+	Yes	-0.155	0.5599	not correlated
NOTCH4	TF	--	No	-1.516	1.448e-09	Contract-Down
PA2G4	TF	+	Yes	0.2372	0.2159	Expand-Up
PBX3	TF	+	Yes	-0.2502	0.38	not correlated
PDGFRL	TSG	-	Yes	-0.5595	0.1027	Contract-Down
PDLIM1	TF	-	Yes	-0.6145	0.05868	Contract-Down
PER2	TF	+	Yes	-0.9452	2.763e-05	not correlated
PEX14	TF	+	Yes	-0.0813	0.738	not correlated
PHB2	TF	+	Yes	-0.1242	0.5542	not correlated
PHC1	TF	+	Yes	-0.4351	0.0193	not correlated
PHC3	TF	+	Yes	-0.2482	0.1954	not correlated
PHTF1	TF	-	Yes	0.7602	6.173e-05	not correlated
PIAS1	TF	+	Yes	-0.1795	0.3784	not correlated
PIR	TF	-	Yes	-0.126	0.6982	Contract-Down
PKNOX1	TF	-	Yes	0.103	0.5889	not correlated
PLAG1	TF	+	Yes	-1.088	0.00183	not correlated
PLAGL2	TF	+	Yes	0.1863	0.3466	Expand-Up
PML	TF	-	No	-0.1077	0.668	Contract-Down
POLR2J2	TF	+	Yes	-0.09552	0.8314	not correlated
POLR2J3	TF	+	Yes	-0.2798	0.2214	not correlated
POLR3E	TF	-	Yes	0.3464	0.1077	not correlated
POU2AF1	TF	-	No	-0.4771	0.4325	Contract-Down
POU2F2	TF	-	Yes	0.2431	0.5166	not correlated
PPARGC1A	TF	-	No	-2.44	2.144e-07	Contract-Down
PRDM1	TF	-	No,Yes	0.2427	0.3896	not correlated
PRDM2	TSG, TF	+	Yes	-0.3256	0.05458	not correlated
PRDM4	TF	+	Yes	0.1618	0.3534	Expand-Up
PRDM8	TF	+,++	Yes	-1.439	7.281e-06	not correlated
PRRX2	TF	-	Yes	0.3639	0.3865	not correlated
PSMD10	TF	-	Yes	0.4946	0.002153	not correlated
PSMG4	TF	+	Yes	0.1796	0.5559	Expand-Up
RASSF1	TSG	-	Yes	-0.1259	0.5565	Contract-Down
RASSF4	TSG	+	Yes	-0.753	0.02183	not correlated
RASSF5	TSG	+	Yes	0.09845	0.7665	Expand-Up
RBM39	TF	+	Yes	0.01002	0.9659	Expand-Up
RBM9	TF	-	Yes	-0.8867	2.728e-07	Contract-Down
REL	TF	-	Yes	0.1538	0.6902	not correlated
REST	TF	+	Yes	-0.04602	0.8927	not correlated
RFX3	TF	-	Yes	-0.18	0.5904	Contract-Down
RFXAP	TF	-	Yes	-0.8975	4.136e-05	Contract-Down
RNF14	TF	-	Yes	0.0596	0.7426	not correlated
RNF2	TF	+	Yes	0.5046	0.0239	Expand-Up
RNF4	TF	+	Yes	0.295	0.07054	Expand-Up
RNF43	TSG	++	No	-0.06995	0.9195	not correlated
RUNX1T1	TF	+	No	-1.821	2.606e-08	not correlated
SALL2	TF	-	No	-0.1439	0.7588	Contract-Down
SAP30BP	TF	-	Yes	0.03004	0.8796	not correlated
SATB1	TF	+	Yes	-1.706	2.324e-09	not correlated
SBNO2	TF	+	Yes	0.3025	0.1257	Expand-Up
SCMH1	TF	-	Yes	-0.4916	0.003944	Contract-Down
SCML2	TF	-	Yes	-0.3424	0.4037	Contract-Down
SERTAD2	TF	+	Yes	-0.06374	0.7696	not correlated
SFRP4	TSG	+	Yes	0.9961	0.0169	Expand-Up
SIX2	TF	-	Yes	2.09	5.71e-06	not correlated
SKP1	TF	+	Yes	0.1523	0.4502	Expand-Up
SMAD1	TF	+	Yes	-0.06861	0.7258	not correlated
SMAD3	TF	+	Yes	-0.5075	0.008091	not correlated
SMAD5	TF	-	Yes	-0.3967	0.01778	Contract-Down
SMARCA2	TF	+	No	-0.6913	0.0007932	not correlated
SMARCA5	TF	-	Yes	0.1894	0.3185	not correlated
SMARCC1	TF	+	Yes	0.3669	0.1076	Expand-Up
SMARCD1	TF	+	Yes	0.03563	0.8455	Expand-Up
SMARCD2	TF	+	Yes	0.2564	0.1446	Expand-Up
SOX17	TF	++	Yes	-1.755	9.259e-06	not correlated
SOX18	TF	-	Yes	-0.6831	0.06582	Contract-Down
SOX8	TF	+	Yes	-2.164	7.501e-06	not correlated
SP1	TF	+	Yes	-0.2174	0.1996	not correlated
SP100	TF	--	No	0.07408	0.7588	not correlated
SP2	TF	+	Yes	-0.5019	0.002757	not correlated
SRA1	TF	+	Yes	0.5409	0.002165	Expand-Up
SREBF1	TF	-	Yes	0.6527	0.0165	not correlated
SREBF2	TF	+	Yes	0.07384	0.773	Expand-Up
SS18	TF	+	Yes	0.1737	0.325	Expand-Up
ST14	TSG	+	Yes	1.074	0.0006757	Expand-Up
ST7L	TSG	-	Yes	-0.1819	0.3669	Contract-Down
STAT3	TF	-	Yes	0.08076	0.7275	not correlated
STAT5A	TF	-	Yes	-1.317	5.713e-06	Contract-Down
STAT6	TF	-	Yes	-0.3017	0.07802	Contract-Down
SUB1	TF	+	Yes	0.4127	0.12	Expand-Up
SUPT16H	TF	+	Yes	0.1853	0.3279	Expand-Up
TAF12	TF	+	Yes	0.4165	0.0256	Expand-Up
TAF13	TF	--	Yes	0.3328	0.2127	not correlated
TAF1B	TF	+	Yes	0.0778	0.7292	Expand-Up
TAF7	TF	-	Yes	-0.1889	0.2932	Contract-Down
TAF9	TF	+	Yes	0.1397	0.4753	Expand-Up
TBX1	TF	-	Yes	-0.1326	0.8508	Contract-Down
TCERG1	TF	+	Yes	-0.03835	0.8671	not correlated
TCF12	TF	-	Yes	-0.03431	0.8739	Contract-Down
TEAD1	TF	-	Yes	-1.236	4.394e-08	Contract-Down
TEAD4	TF	+	Yes	0.9824	5.949e-05	Expand-Up
TEF	TF	++	No	-1.177	4.251e-09	not correlated
TET2	TSG	+	Yes	-0.1333	0.6197	not correlated
TFAM	TF	+	Yes	-0.09499	0.6539	not correlated
TFB1M	TF	-	Yes	0.0832	0.7437	not correlated
TFDP2	TF	++	No	-0.165	0.4325	not correlated
TGFB1I1	TF	-	Yes	-1.148	6.919e-08	Contract-Down
THAP7	TF	+	Yes	0.4061	0.09579	Expand-Up
TLE1	TF	+	Yes	-0.9002	0.008918	not correlated
TLE2	TF	+	Yes	-1.281	3.63e-05	not correlated
TP53	TSG, TF	+	Yes	0.0922	0.7472	Expand-Up
TP53BP1	TF	+	Yes	0.2184	0.3219	Expand-Up
TRIM16	TF	+	No	-0.1083	0.709	not correlated
TRIM22	TF	-	No	-0.6086	0.02867	Contract-Down
TRIM25	TF	-	Yes	-0.5056	0.008099	Contract-Down
TRIM27	TF	+	Yes	0.314	0.1003	Expand-Up
TRIM33	TF	+	Yes	-0.04595	0.8245	not correlated
TRPS1	TF	++	Yes	1.334	0.0006366	Expand-Up
TRRAP	TF	+	Yes	-0.05412	0.7931	not correlated
TSG101	TF	-	Yes	0.4287	0.006611	not correlated
TUSC2	TSG	+	Yes	0.3207	0.1055	Expand-Up
UBE2V1	TF	+	No	0.2583	0.1405	Expand-Up
UBP1	TF	-	Yes	0.1268	0.5533	not correlated
WNT5A	TSG	--	Yes	-0.2357	0.6412	Contract-Down
YWHAB	TF	-	Yes	0.41	0.01607	not correlated
ZBTB48	TF	+	Yes	-0.008197	0.9745	not correlated
ZC3H8	TF	-	Yes	0.274	0.3522	not correlated
ZDHHC13	TF	-	Yes	0.6776	0.005431	not correlated
ZFP91	TF	-	Yes	-0.07343	0.7217	Contract-Down
ZFPM2	TF	-	Yes	-1.008	0.01288	Contract-Down
ZFX	TF	-	Yes	-0.1032	0.7204	Contract-Down
ZHX3	TF	-	Yes	-0.8298	1.026e-06	Contract-Down
ZKSCAN1	TF	+	Yes	-0.05585	0.8603	not correlated
ZKSCAN2	TF	+	Yes	0.1417	0.5921	Expand-Up
ZKSCAN5	TF	-	Yes	0.1108	0.5843	not correlated
ZMYND8	TF	++	No	0.4152	0.04064	Expand-Up
ZNF134	TF	-	Yes	-0.1093	0.6915	Contract-Down
ZNF136	TF	-	Yes	-0.1	0.7165	Contract-Down
ZNF148	TF	+	Yes	-0.07561	0.706	not correlated
ZNF154	TF	+	Yes	-1.307	6.968e-05	not correlated
ZNF167	TF	+	Yes	-0.7949	0.001124	not correlated
ZNF18	TF	-	Yes	0.09007	0.7071	not correlated
ZNF192	TF	-	Yes	-0.626	0.01569	Contract-Down
ZNF197	TF	-	Yes	0.07607	0.7248	not correlated
ZNF211	TF	+	Yes	-0.3464	0.131	not correlated
ZNF213	TF	+	Yes	0.6328	0.0003678	Expand-Up
ZNF217	TF	--	No	0.5903	0.0019	not correlated
ZNF24	TF	+	Yes	0.2122	0.3619	Expand-Up
ZNF253	TF	+	No	0.1049	0.6965	Expand-Up
ZNF256	TF	+	Yes	0.02137	0.9409	Expand-Up
ZNF274	TF	+	Yes	-0.2911	0.1533	not correlated
ZNF281	TF	+	Yes	0.899	1.011e-05	Expand-Up
ZNF323	TF	+	No	-0.1108	0.7115	not correlated
ZNF33A	TF	+	Yes	0.1036	0.6647	Expand-Up
ZNF33B	TF	+	Yes	-0.6159	0.02323	not correlated
ZNF35	TF	-	Yes	0.3813	0.1205	not correlated
ZNF354A	TF	+	Yes	0.1734	0.4493	Expand-Up
ZNF397	TF	-	Yes	-0.3279	0.1409	Contract-Down
ZNF444	TF	+	Yes	0.7118	0.000266	Expand-Up
ZNF483	TF	+	Yes	-1.98	1.741e-08	not correlated
ZNF488	TF	-	Yes	-2.134	2.2e-10	Contract-Down
ZNF496	TF	+	Yes	-0.163	0.5379	not correlated
ZNF668	TF	-	Yes	1.179	1.207e-08	not correlated
ZNF675	TF	+	No	0.6653	0.005747	Expand-Up
ZNF83	TF	-	Yes	-0.2053	0.3966	Contract-Down
ZNF85	TF	+	No	0.1575	0.6093	Expand-Up
ZNF90	TF	+	No	-0.05376	0.8754	not correlated
ZNF92	TF	+	Yes	0.6112	0.06293	Expand-Up
ZNF93	TF	+	Yes	0.8721	0.004007	Expand-Up
ZNFX1	TF	-	Yes	0.3127	0.1014	not correlated
ZNRD1	TF	+	Yes	0.5003	0.01249	Expand-Up
ZSCAN16	TF	-	No	0.6438	0.01372	not correlated
* The plus (+) symbol denotes expansion and minus (–) symbol denotes contraction of the NB HMRs. HMRs that had log2 fold change between 0.19 ~ 1 have small changes in widths (+ or –); log2 fold change between 1 ~ 3 have large changes (+ + or – –); and log2 fold change more than 3 have extreme changes (+ + + or – – –).
