# Supplementary material for: Hierarchical Clustering of Breast Cancer Methylomes Revealed Differentially Methylated and Expressed Breast Cancer Genes
Source: PLoS One. 2015 Feb 23;10(2):e0118453. doi: 10.1371/journal.pone.0118453 (PMC4338251; doi:10.1371/journal.pone.0118453)
Supplement: S4 Table — (XLSX) [file pone.0118453.s017.xlsx]

## Sheet: Table S4
Tables S4. Function analysis of genes associated with A-1 and A-4 promoter HMRs.
Cluster	Diseases or Functions Annotation	p-Value	Molecules	# Molecules
A-1	expression of RNA	1.75e-28	AATF,ABCA2,ABCF1,ABL1,ACVR1,ACVR1B,ACVR2B,AES,AFF1,AFF4,AGO2,AHR,AKAP8L,AKT1,AKT2,ANKRD49,APBB1,ARHGEF11,ARHGEF28,ARID1A,ARID4A,ARID4B,ARID5B,ARNT,ARNTL,ARNTL2,ARRB2,ASCC1,ASCL1,ASH1L,ASH2L,ATF1,ATF3,ATF4,ATF6,ATF7,ATF7IP,ATN1,ATP2C1,ATXN1,ATXN7L3,AXIN1,AZI2,BAD,BAG1,BAHD1,BAMBI,BATF3,BCL10,BCL11A,BCL11B,BCL2,BCL3,BCL6,BCL9L,BCLAF1,BHLHE40,BIRC2,BIRC5,BLM,BLOC1S2,BLZF1,BMI1,BMP2,BMP7,BMPR2,BPTF,B…	998
A-1	transcription	1.82e-26	AATF,ABCA2,ABL1,ACVR1,ACVR1B,ACVR2B,AES,AFF1,AFF4,AHR,AKAP13,AKT1,AKT2,ANKRD49,AP1G2,APBB1,ARHGEF11,ARID1A,ARID4A,ARID4B,ARID5B,ARNT,ARNTL,ARNTL2,ARRB2,ASCC1,ASCL1,ASH1L,ASH2L,ATF1,ATF3,ATF4,ATF6,ATF7,ATF7IP,ATN1,ATP2C1,ATXN1,ATXN7L3,AXIN1,AZI2,BAD,BAG1,BAHD1,BAMBI,BATF3,BCL10,BCL11A,BCL11B,BCL2,BCL3,BCL6,BCL9L,BCLAF1,BHLHE40,BIRC2,BIRC5,BLM,BLOC1S2,BLZF1,BMI1,BMP2,BMP7,BMPR2,BPTF,BRAF,BRCA1,BRCA…	942
A-1	transcription of RNA	9.31e-26	AATF,ABCA2,ABL1,ACVR1,ACVR1B,ACVR2B,AES,AFF1,AFF4,AHR,AKT1,AKT2,ANKRD49,APBB1,ARHGEF11,ARID1A,ARID4A,ARID4B,ARID5B,ARNT,ARNTL,ARNTL2,ARRB2,ASCC1,ASCL1,ASH1L,ASH2L,ATF1,ATF3,ATF4,ATF6,ATF7,ATF7IP,ATN1,ATP2C1,ATXN1,ATXN7L3,AXIN1,AZI2,BAD,BAG1,BAHD1,BAMBI,BATF3,BCL10,BCL11A,BCL11B,BCL2,BCL3,BCL6,BCL9L,BCLAF1,BHLHE40,BIRC2,BIRC5,BLM,BLOC1S2,BLZF1,BMI1,BMP2,BMP7,BMPR2,BPTF,BRAF,BRCA1,BRCA2,BRD2,BRD3,B…	913
A-1	transcription of DNA	4.15e-22	AATF,ABCA2,ABL1,ACVR1,ACVR1B,ACVR2B,AES,AFF1,AFF4,AHR,ANKRD49,APBB1,ARHGEF11,ARID1A,ARID4A,ARID5B,ARNT,ARNTL,ARNTL2,ARRB2,ASCC1,ASCL1,ASH1L,ASH2L,ATF4,ATF6,ATF7,ATF7IP,ATN1,ATXN1,ATXN7L3,AXIN1,BAHD1,BAMBI,BATF3,BCL10,BCL11A,BCL11B,BCL3,BCL6,BCL9L,BCLAF1,BHLHE40,BLM,BLOC1S2,BLZF1,BMI1,BMP2,BMP7,BMPR2,BPTF,BRCA1,BRCA2,BRD2,BRD3,BRD7,BRD8,BRF1,BRPF1,BTF3,BTRC,BUD31,C10orf2,C14orf166,C1orf85,C1QBP,CA…	732
A-1	expression of DNA	2.1e-21	AATF,ABCA2,ABL1,ACVR1,ACVR1B,ACVR2B,AES,AFF1,AFF4,AHR,ANKRD49,APBB1,ARHGEF11,ARID1A,ARID4A,ARID5B,ARNT,ARNTL,ARNTL2,ARRB2,ASCC1,ASCL1,ASH1L,ASH2L,ATF4,ATF6,ATF7,ATF7IP,ATN1,ATXN1,ATXN7L3,AXIN1,BAHD1,BAMBI,BATF3,BCL10,BCL11A,BCL11B,BCL3,BCL6,BCL9L,BCLAF1,BHLHE40,BLM,BLOC1S2,BLZF1,BMI1,BMP2,BMP7,BMPR2,BPTF,BRCA1,BRCA2,BRD2,BRD3,BRD7,BRD8,BRF1,BRPF1,BTF3,BTRC,BUD31,C10orf2,C14orf166,C1orf85,C1QBP,CA…	743
A-1	processing of RNA	2.15e-21	AARS,ADARB1,ARL6IP4,BARD1,BCAS2,BICD1,BUD13,C1QBP,CDC40,CDK11A/CDK11B,CDK13,CDK7,CELF1,CELF4,CELF6,CHEK2,CLK1,CLK2,CLK3,CLK4,CLP1,CPSF1,CPSF3,CPSF6,CSTF1,CSTF3,DDX17,DDX20,DDX39A,DDX41,DDX47,DDX5,DDX54,DHX38,DHX8,DICER1,DIS3,DUSP11,EFTUD2,ESRP1,ESRP2,EXOSC3,EXOSC7,FARS2,FASTK,FUS,GEMIN2,GEMIN4,GEMIN5,GEMIN6,GEMIN7,GRSF1,HCFC1,HNRNPA0,HNRNPA1,HNRNPA2B1,HNRNPD,HNRNPF,HNRNPH1,HNRNPH3,HNRNPK,HNRNPL,H…	193
A-1	repair of DNA	1.71e-16	ACTR5,ALKBH1,ALKBH2,ALKBH3,APEX1,APTX,ATXN3,BABAM1,BCL2L1,BRCA1,BRCA2,BRE,BTG2,CCNO,CDCA5,CDK1,CDK2,CDKN1A,CHD1L,CHEK1,CHEK2,CIB1,CSNK1D,CSNK1E,DDB2,DDX1,DNA2,ERBB2,ERCC1,ERCC2,ERCC3,ERCC4,ERCC5,ERCC6,ERCC8,EXO1,FANCL,FBXO6,FEN1,FUS,GADD45A,GADD45G,H2AFX,HINFP,HMGA1,HMGB1,HMGB2,HNRNPU,HRAS,HUS1,IGHMBP2,INIP,INTS3,LIG1,LIG3,LIG4,MAD2L2,MDM2,MMS19,MPG,MRE11A,MSH2,MSH3,MSH6,MUS81,NABP1,NABP2,NAE1,NB…	139
A-1	activation of DNA endogenous promoter	1.08e-14	AATF,ABCA2,ACVR1,AES,AFF4,AHR,ARID4A,ARNTL,ARNTL2,ARRB2,ASCL1,ASH1L,ASH2L,ATF4,ATF6,ATN1,BATF3,BCL11A,BCL11B,BCL6,BCL9L,BHLHE40,BLZF1,BMI1,BMP2,BMPR2,BPTF,BRCA1,BRD2,BRD3,BRD7,BRD8,BTF3,BUD31,C14orf166,C1orf85,C1QBP,CALR,CAMTA2,CAPRIN2,CBFB,CCNH,CCNK,CDC73,CDK7,CEBPB,CEBPD,CEBPG,CEBPZ,CHD1,CHD2,CHD3,CHD4,CHD8,CIAO1,CIITA,CITED1,CITED2,CKAP2,CLOCK,CNOT1,CNOT2,COPS2,COPS5,CRCP,CREB1,CREB5,CREG1,CRK…	468
A-1	ubiquitination	2.21e-13	AMFR,AMOT,ANAPC11,ARIH1,ARIH2,ARRB2,ATG3,AXIN1,BAG5,BCL10,BCL2,BIRC2,BIRC6,BRCA1,BTRC,CAND1,CARD10,CBL,CBLL1,CDC34,CHFR,CNOT4,CUL1,CUL2,CUL3,DAXX,DDB1,DDB2,DNAJA3,DNAJB2,DTL,DZIP3,ENC1,ERCC8,FANCI,FANCL,FBXL5,FBXL6,FBXO3,FBXO4,FBXO45,FBXW11,FBXW2,FBXW5,FBXW7,FKBP1A,GAN,GTPBP4,HECTD1,HECW2,HEXIM1,HSPBP1,ITCH,JKAMP,KCTD13,KLHL21,KLHL42,KLHL9,LRRK2,LRSAM1,MALT1,MARCH5,MDM2,MGRN1,MUL1,MYLIP,NDFIP1,ND…	142
A-1	ubiquitination of protein	1.36e-12	AMFR,ANAPC11,ARIH1,ARIH2,ARRB2,ATG3,AXIN1,BAG5,BCL10,BCL2,BIRC2,BIRC6,BRCA1,BTRC,CAND1,CARD10,CBL,CBLL1,CDC34,CHFR,CNOT4,CUL1,CUL2,CUL3,DAXX,DDB1,DDB2,DNAJA3,DNAJB2,DTL,DZIP3,ENC1,ERCC8,FANCI,FANCL,FBXL5,FBXL6,FBXO3,FBXO4,FBXO45,FBXW11,FBXW2,FBXW5,FBXW7,FKBP1A,GAN,GTPBP4,HECTD1,HECW2,HSPBP1,ITCH,KCTD13,KLHL21,KLHL42,KLHL9,LRRK2,LRSAM1,MALT1,MARCH5,MDM2,MGRN1,MUL1,MYLIP,NDFIP1,NDFIP2,NEDD4,NFE2L2,…	137
A-1	metabolism of protein	2.02e-12	ABCF1,ADAM10,ADAM15,ADAM17,ADAM9,ADAMTS9,ADRM1,AGO2,AKT1,AMFR,ANAPC10,ANAPC2,ANAPC4,ANAPC5,APC,APH1A,APTX,ARIH1,ASPH,ASTL,ATG4B,ATXN3,AURKA,AURKAIP1,AXIN1,BACE1,BACE2,BAD,BAG2,BAG3,BAK1,BAX,BCL3,BMP1,BTRC,C9orf3,CALR,CAPN10,CASP2,CASP3,CASP6,CASP7,CASP9,CAST,CAV1,CDC23,CDKN1B,CDKN2AIP,CHEK2,CIRBP,CLN6,CLU,COG3,COG7,COPS5,CPQ,CTIF,CTSB,CTSC,CTSD,CTSH,CTSL,CYFIP2,D2HGDH,DACT1,DAG1,DDX3X,DDX6,DERL1,…	288
A-1	organization of cytoplasm	1.01e-11	ABCC1,ABCD3,ABI2,ABL1,ADM,ADNP,AKAP11,AKTIP,ALDOA,ALS2,ALS2CL,AMOT,ANTXR1,APC,APOE,APP,ARAP1,ARAP3,ARF6,ARFGEF1,ARFIP2,ARHGAP24,ARHGAP4,ARHGDIB,ARHGEF17,ARHGEF18,ARHGEF2,ARL2,ARPC1A,ARPC5,ARSB,ATL1,ATL2,ATL3,ATP2C1,BAIAP2,BBS1,BBS4,BCAR1,BCS1L,BIRC5,BLZF1,BNIP1,BORA,BSG,CAMSAP3,CAPN10,CCDC88A,CCNB1,CDC42,CDC42BPA,CDC42BPB,CDC42EP1,CDC42EP2,CDC42EP4,CDH1,CDK5RAP2,CENPJ,CEP164,CEP170,CEP250,CEP68,C…	316
A-1	processing of mRNA	2.15e-10	BARD1,BUD13,C1QBP,CDC40,CDK11A/CDK11B,CDK13,CDK7,CELF1,CELF4,CELF6,CHEK2,CPSF1,CPSF3,CPSF6,CSTF1,CSTF3,DDX39A,DHX38,EFTUD2,GEMIN2,GEMIN5,GEMIN6,GEMIN7,GRSF1,HCFC1,HNRNPA0,HNRNPA1,HNRNPA2B1,HNRNPH3,HNRNPM,KHDRBS1,KIN,LSM3,NCBP1,NCBP2,NUDT21,PABPC1,PHF5A,PIN1,POLR2A,PRPF19,PRPF3,PRPF31,PRPF8,PTBP1,RBM15B,RBM25,RBM4,RBM5,RNGTT,RNMT,SCAF11,SF3A1,SF3A2,SF3A3,SF3B2,SF3B3,SF3B4,SFPQ,SFSWAP,SLU7,SNRNP200…	91
A-1	translation of RNA	8.49e-10	ABCF1,AGO2,COPS5,CTIF,EIF1,EIF2B1,EIF2B2,EIF2B3,EIF2B4,EIF2B5,EIF2S3,EIF3B,EIF3C/EIF3CL,EIF3D,EIF3E,EIF3F,EIF3G,EIF3H,EIF3I,EIF3K,EIF3L,EIF4A2,EIF4B,EIF4G1,EIF4G2,EIF4G3,EIF4H,EIF5,EIF5B,ETF1,HRSP12,HSPB1,MTIF3,NCBP1,NCBP2,PAIP1,PAIP2,PAIP2B,RBM4,RPS3A,UPF1	41
A-1	initiation of expression of RNA	2.73e-09	ABCF1,AGO2,BRF1,COPS5,CTIF,E2F2,E2F3,EIF1,EIF2B1,EIF2B2,EIF2B3,EIF2B4,EIF2B5,EIF2S3,EIF3B,EIF3C/EIF3CL,EIF3D,EIF3E,EIF3F,EIF3G,EIF3H,EIF3I,EIF3K,EIF3L,EIF4A2,EIF4B,EIF4G1,EIF4G2,EIF4G3,EIF4H,EIF5,EIF5B,EP300,ERCC3,GTF2A2,GTF2I,GTF3C4,HSPB1,MAZ,MED1,MED12,MED13,MED16,MED17,MED24,MED30,MED4,MTIF3,NCBP1,NCBP2,NCOA1,PAIP1,PAIP2,PAIP2B,RBM4,RPS3A,SNAPC5,TAF10,TAF12,TAF4,TAF5,TAF6,TAF7,TBP,THRAP3	65
A-1	initiation of translation of mRNA	3.93e-09	ABCF1,AGO2,COPS5,CTIF,EIF1,EIF2B1,EIF2B2,EIF2B3,EIF2B4,EIF2B5,EIF2S3,EIF3B,EIF3C/EIF3CL,EIF3D,EIF3E,EIF3F,EIF3G,EIF3H,EIF3I,EIF3K,EIF3L,EIF4A2,EIF4B,EIF4G1,EIF4G2,EIF4G3,EIF4H,EIF5,EIF5B,HSPB1,MTIF3,NCBP1,NCBP2,PAIP1,PAIP2,PAIP2B,RBM4,RPS3A	38
A-1	initiation of translation of protein	3.93e-09	ABCF1,AGO2,COPS5,CTIF,EIF1,EIF2B1,EIF2B2,EIF2B3,EIF2B4,EIF2B5,EIF2S3,EIF3B,EIF3C/EIF3CL,EIF3D,EIF3E,EIF3F,EIF3G,EIF3H,EIF3I,EIF3K,EIF3L,EIF4A2,EIF4B,EIF4G1,EIF4G2,EIF4G3,EIF4H,EIF5,EIF5B,HSPB1,MTIF3,NCBP1,NCBP2,PAIP1,PAIP2,PAIP2B,RBM4,RPS3A	38
A-1	splicing of RNA	6.56e-09	ARL6IP4,BCAS2,BUD13,C1QBP,CDC40,CDK13,CELF1,CELF4,CELF6,CHEK2,CLK1,CLK2,CLK3,CLK4,CLP1,DDX39A,DDX47,DHX38,DHX8,ESRP1,ESRP2,FASTK,FUS,GEMIN2,GEMIN5,GEMIN6,GEMIN7,HCFC1,HNRNPF,HNRNPH1,HNRNPH3,HNRNPM,IVNS1ABP,KHSRP,LSM1,LSM6,LUC7L3,MBNL1,MBNL2,PHF5A,PIN1,PPAN,PPIG,PRPF19,PRPF3,PRPF31,PRPF4B,PRPF8,PTBP1,RBM15B,RBM25,RBM38,RBM4,RBM5,RP9,SCAF11,SF3A1,SFPQ,SLU7,SMNDC1,SNRNP200,SNRNP70,SNRPC,SNRPD1,SNRPD…	88
A-1	catabolism of protein	2.07e-08	ADAMTS9,AMFR,ANAPC10,ANAPC2,ANAPC4,ANAPC5,APC,ARIH1,AXIN1,BTRC,CDC23,CDKN1B,CHEK2,DACT1,DERL1,DERL2,DTL,FAF1,FBXO22,FBXO4,FBXO7,FURIN,FZR1,HGS,ITCH,KIAA0368,LRSAM1,MAD2L1,MAD2L2,MDM2,MDM4,MGEA5,MTOR,NEDD4,NEDD8,NGLY1,NUB1,PPP2R3A,PSMC2,PSMD14,RHBDD1,RNF20,SIAH1,SMURF2,SQSTM1,STUB1,SYVN1,TOPORS,TRIM24,UBA6,UBE2B,UBE2C,UBE2D1,UBE2D2,UBE2E1,UBE2G1,UBE2G2,UBE2H,UBE2I,UBE2K,UBE2L3,UBE3A,UBR5,UFD1L,UHR…	70
A-1	organization of organelle	2.16e-08	ABCD3,ADNP,AKTIP,ALDOA,ALS2,ALS2CL,ARAP1,ARF6,ARFGEF1,ARFIP2,ARHGEF2,ARL2,ARSB,ATL1,ATL2,ATL3,ATXN7,B4GALT7,BBS4,BCAR1,BCS1L,BLZF1,BNIP1,BRCA1,CAV1,CDCA8,CDH1,CDK5RAP2,CENPV,CEP170,CEP68,CHAF1A,CHD3,CKAP5,COG2,COG4,COL1A1,COL5A1,CTDNEP1,DLG1,DNAJB6,DNM1,DOPEY2,DSP,EPB41,EPS15,EVL,EZH2,FAM160A2,FANCG,FKBP1A,GAA,GOLGA5,GOLGB1,GOLPH3,HAUS1,HAUS2,HAUS3,HAUS4,HAUS6,HAUS8,HDAC5,HOOK1,HOOK2,HOOK3,HPS1,H…	136
A-1	transport of protein	3.54e-08	ACD,ADAR,AKT1,AKTIP,AP3B1,APPBP2,ARFGEF2,ARFIP1,BCL3,BCL6,CALR,CASP9,CCT6B,CENPF,CEP57,COG2,COG7,CTSA,EHD1,EIF2D,EIF5A,ERP29,FAM160A2,GAPVD1,HOOK1,HOOK2,HOOK3,HTT,JUN,JUP,KDELR1,KDELR2,KIF13A,KPNB1,LMAN2L,LRP1B,M6PR,MCM3AP,MGRN1,MYH9,NDFIP1,NDFIP2,NME2,NPM1,NUP214,NUPL2,NUTF2,PDIA3,PEX1,PEX10,PEX14,PEX16,PEX26,PEX7,PPP1R10,PPT1,PRICKLE1,PTTG1IP,RAB3GAP2,RAB3IP,RAB7A,RAN,RANBP2,RBM22,RHOB,RPAIN,SC…	97
A-1	DNA replication	3.98e-08	ABCB6,ACHE,AKAP8L,AREG/AREGB,ATR,BRCA1,C10orf2,CALR,CCNA2,CDC25A,CDC6,CDK2,CDK2AP1,CDKN1A,CDT1,CKS2,DNA2,DSCC1,DUT,EP300,ESCO1,ESCO2,ESRRA,GLI1,GLI2,GMNN,GTPBP4,HMGA1,HRAS,IGF1R,IGHMBP2,ING4,ING5,INSR,KAT7,KCTD13,KIN,KITLG,MCM3AP,NAE1,NAP1L1,NBN,NF2,NOL8,NUP98,ORC1,ORC2,ORC5,PCM1,PCNA,PDGFA,PDGFB,PDGFC,PDS5A,POLB,POLD1,POLD2,POLD4,POLE,POLE2,POLE3,POLG,POLI,PTMS,PURA,RAD17,RB1,RBL2,RECQL4,REV3L,R…	94
A-1	phosphorylation of protein	4.05e-08	AAK1,ABL1,ACVR1,ACVR1B,ACVR2A,ADAM17,AKT1,AKTIP,ATM,ATR,AURKA,AURKB,AXIN1,BARD1,BCKDK,BCL10,BCR,BIRC6,BMP2,BMP7,BMPR1A,BMPR1B,BRAF,BSG,C8orf44-SGK3/SGK3,CAMK2B,CAMK2D,CAMKK2,CCDC88C,CCND1,CCND3,CCNE1,CCNH,CCNT1,CD55,CD9,CDC25B,CDC42BPA,CDC42BPG,CDK11A/CDK11B,CDK12,CDK16,CDK17,CDK2AP1,CDK4,CDK6,CDK9,CDKL5,CDKN1A,CDKN1B,CDKN2B,CDKN2C,CDKN2D,CHEK1,CHEK2,CHST15,CLK2,CLK3,COL4A3BP,CREB1,CSK,CSNK1A1,CS…	281
A-1	segregation of chromosomes	5.18e-08	ARL8A,ARL8B,AURKB,BRCA1,BUB1,CCNA2,CCNB1,CCNB2,CDK5RAP2,CENPF,CENPW,DDX11,ESPL1,GPSM2,HJURP,INCENP,KIF2C,LATS1,MAP2K1,MIS12,NCAPD2,NDC80,NDEL1,NEK2,NEK6,NINL,NUSAP1,PHF13,PMF1,PPP2R1A,PTTG1,RIOK3,SGOL1,SKA1,SKA2,SKA3,SMC1A,SMC4,SPC25,SRPK1,TOP2A,ZW10,ZWINT	43
A-1	translation	5.19e-08	ABCF1,AGO2,COPS5,CTIF,DDX6,DICER1,DUS2,EEF1A1,EEF2K,EIF1,EIF2AK2,EIF2AK3,EIF2B1,EIF2B2,EIF2B3,EIF2B4,EIF2B5,EIF2S3,EIF3B,EIF3C/EIF3CL,EIF3D,EIF3E,EIF3F,EIF3G,EIF3H,EIF3I,EIF3K,EIF3L,EIF4A2,EIF4B,EIF4EBP1,EIF4G1,EIF4G2,EIF4G3,EIF4H,EIF5,EIF5B,ETF1,HRSP12,HSPA1A/HSPA1B,HSPB1,LARP4B,MKNK1,MTIF3,NCBP1,NCBP2,NCK1,PAIP1,PAIP2,PAIP2B,PRKRA,RBM4,RPS3A,SSB,TNRC6B,TSFM,TUFM,UPF1	58
A-4	melanoma	0.000201	ABHD12,ABLIM1,AGPAT3,AIRE,AKAP9,ALPL,APOL3/APOL4,ARHGEF10,ARHGEF7,ARMC6,ART4,ATP6V1B1,B3GNT2,BAZ2B,BCR,BMPR1B,CAPG,CCDC88B,CCDC88C,CCR2,CDK5RAP2,CENPP,CHD6,CLDN14,COL18A1,CORO2A,CTCFL,DCTN1,DMKN,EIF2AK2,ELMSAN1,EPB41L2,FAM120A,FAM179A,FAM189A2,FCRLB,FLNB,FOXN1,GCK,GNA15,GRAMD1B,GREB1,HDAC7,HS1BP3,IGLL1/IGLL5,IL34,INPP5A,KANSL3,KIAA0319L,KRT13,LCP1,LPP,LRPPRC,MAP3K13,MRVI1,MSH4,MTERFD2,MYH9,MYOG,N…	110
A-4	migration of tumor cell lines	0.0022	ADIPOQ,CCR2,COL18A1,F2,FLNB,HRAS,MCF2L,MLLT4,MYH9,PRKCZ,PXN,RALB,TRIO	13
A-4	Cancer	0.00248	ABHD12,ABLIM1,ADIPOQ,AGPAT3,AGR3,AIRE,AKAP9,ALPL,APOL3/APOL4,ARHGEF10,ARHGEF7,ARMC6,ART4,ATP6V1B1,AZGP1,B3GNT2,BAZ2B,BCR,BMPR1B,CANT1,CAPG,CCDC88B,CCDC88C,CCR2,CD247,CDK5RAP2,CENPP,CHD6,CHRM5,CLDN14,COL18A1,COMT,CORO2A,CTCFL,DCTN1,DMKN,ECM2,EIF2AK2,EIF2AK3,ELMSAN1,EPB41L2,F2,FAM120A,FAM179A,FAM189A2,FCRLB,FLI1,FLNB,FOXN1,FYN,GCK,GNA15,GRAMD1B,GREB1,HDAC7,HRAS,HS1BP3,IGLL1/IGLL5,IL34,INPP5A,KANSL3…	133
A-4	phosphorylation of protein	0.00264	ADIPOQ,BCR,BMPR1B,CCDC88C,EIF2AK2,EIF2AK3,F2,FYN,IL34,MAP3K13,PRKCZ,RHOH,WNK2	13
A-4	protein kinase cascade	0.012	ADIPOQ,APOL3/APOL4,CANT1,CCR2,FYN,HRAS,MAP3K13,RHOH,SLC44A2	9
A-4	migration of cells	0.0205	ADIPOQ,CCR2,COL18A1,F2,FLNB,HRAS,LPP,MCF2L,MLLT4,MYH9,PRKCZ,PXN,RALB,TRIO	14
A-4	signal transduction	0.0214	ADIPOQ,AKAP9,APOL3/APOL4,ARHGEF7,BCR,CANT1,CORO2A,F2,FLNB,GNB1,HRAS,IGFALS,LGALS3BP,NR6A1,PRKCZ,PXN,RALB,SLC44A2,VOPP1	19
A-4	cell movement	0.0397	ADIPOQ,CCR2,CD36,COL18A1,F2,FLNB,HRAS,LPP,MCF2L,MLLT4,MYH9,PRKCZ,PXN,RALB,TRIO	15
A-4	organization of cytoskeleton	0.0496	BAIAP2,CCR2,CDK5RAP2,DCTN1,FLNB,LCP1,MYH9,RALB,RNF19A	9
