# Supplementary material for: Hierarchical Clustering of Breast Cancer Methylomes Revealed Differentially Methylated and Expressed Breast Cancer Genes
Source: PLoS One. 2015 Feb 23;10(2):e0118453. doi: 10.1371/journal.pone.0118453 (PMC4338251; doi:10.1371/journal.pone.0118453)
Supplement: S5 Table — (XLSX) [file pone.0118453.s018.xlsx]

## Sheet: Table S5
Tables S5. Function analysis of differentially expressed genes associated with A-3, A-6 and A-8 HMRs.
Cluster	Diseases or Functions Annotation	p-Value	Molecules	# Molecules
A-3	melanoma	1.49e-07	ABCA9,ANK3,ANKRD30A,APBB1IP,BRINP1,CASP10,CD84,CDH13,CDYL,CELF2,COL14A1,COL6A6,DLC1,DMD,FAM120B,GIMAP4,ITGA8,ITIH5,KRT23,LAMA1,LDB2,LRRC4C,LRRCC1,MYEOV,NEK6,NTM,OC90,PDZRN3,POSTN,POTEE/POTEF,PRKCQ,PRUNE2,PTPRM,RERGL,RHOJ,SH3KBP1,SHROOM4,SIGLEC8,SLC28A3,SLCO1A2,STRA6,TCF4,TDRD1,TENM2,TLR4,TMEM47,TMX3,TRPV6,VTCN1,WDR72,XDH,ZNF215,ZNF229,ZNF385D,ZNF471,ZNF528,ZSCAN18	57
A-3	Cancer	2.5e-05	ABCA9,ANK3,ANKRD30A,APBB1IP,BRINP1,CASP10,CD84,CDH13,CDYL,CELF2,COL14A1,COL6A6,DLC1,DMD,EDNRB,FAM120B,GIMAP4,ITGA8,ITIH5,KRT23,LAMA1,LDB2,LRRC4C,LRRCC1,LZTS1,MAGED1,MYEOV,NEK6,NTM,OC90,PDZRN3,POSTN,POTEE/POTEF,PRAME,PRKCQ,PRUNE2,PTPRM,RERGL,RHOJ,S100A14,SH3KBP1,SHROOM4,SIGLEC8,SLC28A3,SLCO1A2,STRA6,TCF4,TDRD1,TENM2,TLR4,TMEM47,TMX3,TRPV6,TUSC3,VTCN1,WDR72,XDH,ZNF215,ZNF229,ZNF385D,ZNF471,ZNF528,Z…	63
A-6	breast or ovarian cancer	1.07e-12	ACP5,ADAM12,ALDH1A2,ALOX15,ANGPT1,APOBEC3G,ARL4C,ASCL2,BNC1,C14orf159,CALD1,CBX8,CCND2,CLDN3,CLEC3B,COL18A1,COL4A1,CXCL14,DAB2,DENND2D,DIXDC1,DUSP2,DUSP4,EMP3,ETNK2,F2R,FABP5,FAM198B,FBN1,FBN2,FGF2,FGFR1,FGFR2,FGR,FLRT2,FN1,FOXC2,GATA3,GPX3,GRIN1,GRIN2D,GSTM2,GSTM3,GSTM4,GSTP1,HBA1/HBA2,HCK,HIC1,HMGA2,HOXA4,HOXB2,IGFBP4,IGFBP6,KDR,KLF4,KLK7,LAMA3,LAMB1,LAMC2,LPAR1,MCAM,MMP14,MMP17,MMP2,MMP28,MT1E…	114
A-6	female genital tract cancer	2.15e-12	ACE,ACP5,ALDH1A2,ANGPT1,ARL4C,ASCL2,BNC1,C16orf45,CLDN3,CLEC3B,COL18A1,COL4A1,CST6,CXCL14,DAB2,DCHS1,DIXDC1,DUSP4,EDNRA,EMP3,F2R,FGF2,FGFR1,FGFR2,FLNC,FLRT2,FN1,GLT8D2,GPX3,GSTP1,HBA1/HBA2,HIC1,HMGA2,HOXA4,HOXB2,IGFBP4,IGFBP6,ITGA4,ITGA9,KDR,KLK7,LAYN,LTBP4,MCAM,MMP14,MMP2,MUC1,MYH11,NR3C1,P2RX7,PDGFRB,PDK4,PLAU,PSAT1,PTGER2,PTGS1,PTGS2,RARB,RARG,RASL12,RECK,SERPINE1,SERPING1,SLC16A3,SLIT2,SMO,SN…	78
A-6	pelvic cancer	5.73e-12	ABCA1,ACE,ACP5,ALDH1A2,ANGPT1,ARL4C,ASCL2,BNC1,C16orf45,CCNA1,CCND2,CD74,CKB,CLDN3,CLEC3B,COL18A1,COL4A1,COL7A1,CST6,CXCL14,DAB2,DCHS1,DIXDC1,DUSP2,DUSP4,EDNRA,EMP3,F2R,FGF2,FGFR1,FGFR2,FLNC,FLRT2,FN1,GATA3,GLT8D2,GPX3,GSTP1,HBA1/HBA2,HIC1,HMGA2,HOXA4,HOXB2,IGFBP4,IGFBP6,ITGA4,ITGA9,KCNMA1,KDR,KLK7,LAYN,LPAR1,LTBP4,MCAM,MMP14,MMP2,MUC1,MXRA5,MYH11,NES,NR3C1,P2RX7,PAK1,PDGFRB,PDK4,PER1,PLAT,PLAU,P…	102
A-6	vascular disease	1.15e-10	ABCA1,ACE,ADAMTS7,ADAP2,ADRA2C,ADRB2,ANGPT1,ARL4C,CACNA1D,CACNB1,CAPG,CD14,CDCP1,COL4A1,COL5A2,DAB2,EDNRA,EGR2,ENG,F2R,FBN1,FUT9,GRIA4,GRIN1,GRIN2D,HBA1/HBA2,HCK,HFE,HOXA4,HTRA1,IGFBP7,IRF8,IRS1,ITGA4,KCNK3,KDR,KLF4,LEPREL1,LPAR1,MMP14,MMP2,MYH11,NEDD9,NPR2,NR1H3,NR3C1,NT5E,PAPPA,PDE4DIP,PDGFRB,PLA2G7,PLAT,PLAU,PLTP,PLXNC1,PTGER2,PTGER3,PTGS1,PTGS2,RASL12,RCSD1,RET,RTN4,SCP2,SERPINE1,SGK1,SIGMAR1…	75
A-6	occlusion of artery	3.46e-10	ABCA1,ACE,ADAMTS7,ADAP2,ADRB2,ARL4C,CACNA1D,CACNB1,CAPG,CD14,CDCP1,COL5A2,DAB2,EGR2,F2R,FUT9,GRIA4,GRIN1,GRIN2D,HBA1/HBA2,HCK,IRF8,IRS1,ITGA4,KDR,KLF4,LEPREL1,LPAR1,MMP14,MMP2,NEDD9,NPR2,NR1H3,NR3C1,PAPPA,PDE4DIP,PLA2G7,PLAT,PLAU,PLTP,PLXNC1,PTGER2,PTGER3,PTGS1,PTGS2,RASL12,RCSD1,RTN4,SCP2,SERPINE1,SGK1,SIGMAR1,SLC8A1,SOCS3,ST6GAL1,THY1,TIMP3,TNFSF12	58
A-6	disorder of artery	4.43e-10	ABCA1,ACE,ADAMTS7,ADAP2,ADRA2C,ADRB2,ARL4C,CACNA1D,CACNB1,CAPG,CD14,CDCP1,COL5A2,DAB2,EGR2,F2R,FBN1,FUT9,GRIA4,GRIN1,GRIN2D,HBA1/HBA2,HCK,HOXA4,IGFBP7,IRF8,IRS1,ITGA4,KDR,KLF4,LEPREL1,LPAR1,MMP14,MMP2,MYH11,NEDD9,NPR2,NR1H3,NR3C1,PAPPA,PDE4DIP,PLA2G7,PLAT,PLAU,PLTP,PLXNC1,PTGER2,PTGER3,PTGS1,PTGS2,RASL12,RCSD1,RTN4,SCP2,SERPINE1,SGK1,SIGMAR1,SLC8A1,SOCS3,ST6GAL1,THY1,TIMP3,TNFSF12	63
A-6	ovarian tumor	1.36e-09	ACP5,ALDH1A2,ANGPT1,ARL4C,ASCL2,BNC1,CLDN3,CLEC3B,COL18A1,COL4A1,CXCL14,DAB2,DUSP4,F2R,FGF2,FGFR1,FLRT2,FN1,GNAI2,GPX3,GSTP1,HIC1,HMGA2,HOXA4,HOXB2,IGFBP4,KDR,KLK7,MCAM,MMP14,MMP2,MUC1,NR3C1,PDGFRB,PDK4,PLAU,PSAT1,PTGER2,PTGS1,PTGS2,RECK,SERPINE1,SERPING1,SLC16A3,SLIT2,TFPI2,TIMP3,TXNIP,VCAN,VIM,WFDC2	51
A-6	epithelial neoplasia	1.98e-09	ACE,ACP5,ADAM12,ADAMTS15,AKAP12,ALDH1A2,ALDOC,ANGPT1,ANO1,ARL4C,BASP1,BLVRB,BNC1,CALD1,CBLC,CD109,CD14,CD200,CD74,CDKN1C,CKB,CLDN3,CLEC3B,COL27A1,COL4A1,COL4A2,COL7A1,CXCL14,CYGB,DAB2,DAPK1,DIXDC1,DSC3,DSE,DUSP6,EDNRA,EFEMP1,EMILIN2,ENG,ENO2,EREG,F2R,FABP5,FBLIM1,FBN2,FGF2,FGFR1,FGFR2,FLRT2,FN1,FOXC2,FZD7,GATA3,GJA1,GNAI2,GPX1,GPX3,GSTP1,GYPC,HLA-A,HMGA2,HOXB2,IGFBP4,IGFBP6,ITGA11,ITGA4,ITGA5,ITG…	146
A-6	ovarian cancer	3.65e-09	ACP5,ALDH1A2,ANGPT1,ARL4C,ASCL2,BNC1,CLDN3,CLEC3B,COL18A1,COL4A1,CXCL14,DAB2,DUSP4,F2R,FGF2,FLRT2,FN1,GPX3,GSTP1,HIC1,HMGA2,HOXA4,HOXB2,IGFBP4,KDR,KLK7,MCAM,MMP14,MMP2,MUC1,NR3C1,PDK4,PLAU,PSAT1,PTGER2,PTGS1,PTGS2,RECK,SERPINE1,SERPING1,SLC16A3,SLIT2,TFPI2,TIMP3,TXNIP,VCAN,VIM,WFDC2	48
A-6	mammary tumor	5e-09	ACP5,ADAM12,ALOX15,APOBEC3G,BIN1,C14orf159,CALD1,CBX8,CCND2,CLDN3,CST6,CXCL14,DENND2D,DIXDC1,DUSP2,EMP3,ETNK2,FABP5,FAM198B,FBN1,FBN2,FGF2,FGFR1,FGFR2,FGR,FLRT2,FN1,FOXC2,GATA3,GRIN1,GRIN2D,GSTM2,GSTM3,GSTM4,GSTP1,HBA1/HBA2,HCK,HMGA2,IGFBP6,KDR,KLF4,LAMA3,LAMB1,LAMC2,LPAR1,MCAM,MMP14,MMP17,MMP2,MMP28,MT1E,MT1G,MUC1,NGFR,NR3C1,NRP2,PDGFRB,PDK4,PDLIM4,PDPN,PLAT,PLAU,PNPLA4,PRDM5,PTGER2,PTGS2,PTHLH,…	91
A-6	breast cancer	7.28e-09	ACP5,ADAM12,ALOX15,APOBEC3G,C14orf159,CALD1,CBX8,CCND2,CLDN3,CXCL14,DENND2D,DIXDC1,DUSP2,EMP3,ETNK2,FABP5,FAM198B,FBN1,FBN2,FGF2,FGFR1,FGFR2,FGR,FLRT2,FN1,FOXC2,GATA3,GRIN1,GRIN2D,GSTM2,GSTM3,GSTM4,GSTP1,HBA1/HBA2,HCK,HMGA2,IGFBP6,KDR,KLF4,LAMA3,LAMB1,LAMC2,LPAR1,MCAM,MMP14,MMP17,MMP2,MMP28,MT1E,MT1G,MUC1,NGFR,NR3C1,NRP2,PDGFRB,PDK4,PDLIM4,PDPN,PLAT,PLAU,PNPLA4,PRDM5,PTGS2,PTHLH,PXDN,PXN,RELN,RET…	88
A-6	genital tumor	7.51e-09	ABCA1,ACP5,AKR1B1,ALDH1A2,ANGPT1,ARL4C,ASCL2,BNC1,CCNA1,CD74,CKB,CLDN3,CLEC3B,COL18A1,COL4A1,COL7A1,CXCL14,DAB2,DUSP2,DUSP4,EDNRA,F2R,FGF2,FGFR1,FGFR2,FLNC,FLRT2,FN1,GATA3,GNAI2,GPX3,GSTP1,HIC1,HMGA2,HOXA4,HOXB2,IGFBP4,KCNMA1,KDR,KLK7,LPAR1,MCAM,MMP14,MMP2,MUC1,MXRA5,NES,NR3C1,PAK1,PDGFRB,PDK4,PER1,PLAU,PSAT1,PTGER2,PTGS1,PTGS2,RECK,RET,RUNX3,SERPINE1,SERPING1,SFRP1,SGK1,SIGMAR1,SLC16A3,SLIT2,SNA…	76
A-6	ovarian adenocarcinoma	9.84e-09	ACP5,ALDH1A2,ARL4C,BNC1,CLDN3,CLEC3B,DAB2,F2R,FLRT2,GPX3,IGFBP4,MCAM,MUC1,PDK4,PTGER2,PTGS1,PTGS2,RECK,SERPING1,SLIT2,TFPI2,TIMP3,TXNIP,WFDC2	24
A-8	X-linked hereditary disease	8.47e-14	ACSL4,AIFM1,AR,ATP6AP2,BCAP31,BCOR,COL4A5,COL4A6,CUL4B,DMD,FHL1,FLNA,HLA-DQB1,HLA-DRB1,HUWE1,MAOA,MAOB,MECP2,MID1,NR3C1,OCRL,OPHN1,RAB39B,RP2,RPS6KA3,SAT1,SLC16A2,SOX3,TIMM8A,XIAP	30
A-8	breast or ovarian cancer	1.71e-09	ACTA2,ADAMTS5,AGR2,ALDH1A1,ALDH1A3,ANXA9,AR,CALD1,CARD16,CASP8,CCL2,CD34,CDH4,CEACAM6,CLDN4,COL18A1,COL1A2,CRYAB,CSF3R,CXCL1,DMD,EDN1,EGF,EGFR,ELF3,ETS1,F11R,FHL2,FLNA,HOXC6,HPN,HSPB8,HUWE1,IFI27,IL32,KLF8,KLK5,KLK6,KLK8,KRT15,KRT19,KRT8,LAGE3,LEP,LMNA,MGP,MMP9,MST1R,NQO1,NR3C1,NTRK3,PIP,PRKCB,PRR15L,PVRL4,RORC,RPH3AL,S100P,SCHIP1,SERPINB5,SLPI,SPARC,SPDEF,SRC,SULF1,TEK,THBS1,TNC,TNFSF10,TPD52,TR…	75
A-8	breast cancer	1.18e-08	ACTA2,ADAMTS5,AGR2,ALDH1A1,ALDH1A3,ANXA9,AR,CALD1,CASP8,CCL2,CD34,CDH4,CEACAM6,CLDN4,COL1A2,CRYAB,CSF3R,CXCL1,DMD,EDN1,EGF,EGFR,ELF3,ETS1,F11R,FHL2,FLNA,HPN,HSPB8,HUWE1,IL32,KLF8,KLK6,KRT15,KRT19,KRT8,LAGE3,LMNA,MMP9,MST1R,NQO1,NR3C1,NTRK3,PIP,PRKCB,PRR15L,PVRL4,RORC,RPH3AL,SCHIP1,SERPINB5,SLPI,SPARC,SPDEF,SRC,SULF1,TEK,THBS1,TNC,TNFSF10,TPD52,TRO,VWA5A	63
A-8	psoriasis	7.19e-08	ALDH1A3,APOD,CCL2,COL1A2,CSTA,CTSS,CXCL1,CYB5R3,GNA15,IFI27,IFI44,IFIT1,IFITM1,IL13RA1,IL17RE,IL20,IL22RA1,IRAK1,ISG15,KLK5,KLK6,KLK8,KLK9,KRT15,KRT16,KRT18,MECP2,MMP9,NR3C1,OAS2,PLCH2,RARRES1,S100A7,S100P,SLPI,SULT2B1,TNC	37
