# Supplementary material for: Hierarchical Clustering of Breast Cancer Methylomes Revealed Differentially Methylated and Expressed Breast Cancer Genes
Source: PLoS One. 2015 Feb 23;10(2):e0118453. doi: 10.1371/journal.pone.0118453 (PMC4338251; doi:10.1371/journal.pone.0118453)
Supplement: S6 Table — (XLSX) [file pone.0118453.s019.xlsx]

## Sheet: Table S6
Tables S6. Function analysis of differentially expressed genes associated with A-2, A-5 and A-7 HMRs.
Cluster	Diseases or Functions Annotation	p-Value	Molecules	# Molecules
A-2	melanoma	5.58e-05	ADAMTS12,AGAP1,CADM1,CD163,CD93,CDH19,CFHR3,CHRM3,CNTN3,CT83,DOCK4,FPR1,GIMAP7,IL16,KYNU,MSR1,PIEZO2,PLD5,POTEE/POTEF,PRKX,PROS1,PTPRM,SEMA3D,SSX1,TACC2,TCL6,TENM3,ZNF880	28
A-2	Cancer	0.000622	ADAMTS12,AGAP1,ASPA,CADM1,CD163,CD93,CDH19,CFHR3,CHRM3,CNTN3,CT83,CYP2F1,DOCK4,FPR1,GIMAP7,IL16,KYNU,MSR1,PIEZO2,PLD5,POTEE/POTEF,PRKX,PROS1,PTPRM,SEMA3D,SSX1,TACC2,TCL6,TENM3,UGT1A6,ZNF880	31
A-2	vascular disease	0.00232	CD163,CFHR3,DOCK4,FPR1,MSR1,PROS1,PTPRM	7
A-2	cell movement	0.00827	DOCK4,FPR1,MSR1,PRKX,PTPRM,SEMA3D	6
A-5	adhesion of nuclear matrix	0.000315	CD36,UTRN	2
A-5	adhesion of cell surface	0.00245	NCAM1	1
A-5	melanoma	0.00601	ABCB5,CPED1,CRYBG3,CUBN,FABP4,FAP,HDAC9,HSD17B2,MMP3,NCAM1,PTPRM,RASAL2,SCN3A,SERPINB2,SERPINB7,SIRPB1,SOSTDC1,TMEM100,TPD52L1,UTRN,ZNF439,ZNF585A,ZNF790	23
A-7	genodermatosis	3.74e-10	COL17A1,DST,KRT14,KRT17,KRT6B,LAMA3,LAMB3,NLRP1,TP63	9
A-7	female genital neoplasm	2.08e-08	ACTG2,ANGPT2,ANXA1,ANXA8/ANXA8L1,CLU,COL6A3,COX7A1,CTSB,DDR2,DST,FAM65C,FGF1,KCNMB1,LCK,MEST,MMP7,MYLK,NLRP1,OLFML2A,ROBO4,S100A2,SDPR,SPP1,TAGLN,WNT5B	25
A-7	cell movement	1.29e-05	ANGPT2,ANXA1,BCAR3,CARD10,CD36,CLU,CTSB,FBLIM1,FGF1,LAMA3,LCK,MTUS1,PIK3R1,SERPINF1,SPP1,TNFRSF6B,TP63	17
A-7	Cancer	9.99e-05	ACOT11,ACOX2,ACTG2,AMOT,ANGPT2,ANXA1,ANXA8/ANXA8L1,ARHGAP19,ARHGAP24,ARHGEF16,ATP1A2,B3GALT5,BZRAP1,CASP1,CCDC88B,CD300A,CD36,CFLAR,CLU,COL17A1,COL3A1,COL6A3,COX7A1,CTSB,DAB2IP,DDR2,DMTN,DNMBP,DSG3,DST,EHF,EMILIN1,F2RL2,FAM26E,FAM65C,FBLIM1,FGF1,GMFG,GSN,IFFO1,ISLR,KCNMB1,KRT14,KRT17,KRT6B,LAMA3,LAMB3,LCK,LGALS7/LGALS7B,MEST,MMP7,MTUS1,MYLK,NLRP1,OLFML2A,PAQR6,PIK3R1,PLAGL1,PRR5,PTPRE,ROBO4,RPN2,…	80
A-7	breast or colorectal cancer	0.000105	ACOX2,ANGPT2,ANXA1,ARHGAP19,CD36,CLU,COL3A1,CTSB,DDR2,FGF1,GSN,KRT14,KRT17,KRT6B,LAMA3,LAMB3,LCK,MMP7,MYLK,S100A2,SCHIP1,SERPINF1,SLC2A3,SPP1,TAGLN,TP63	26
A-7	breast or ovarian cancer	0.00024	ANGPT2,ANXA1,ANXA8/ANXA8L1,ARHGAP19,CLU,FGF1,GSN,KRT14,KRT17,KRT6B,LAMA3,LAMB3,LCK,MMP7,MYLK,S100A2,SCHIP1,SERPINF1,SPP1,TAGLN,TP63	21
A-7	breast cancer	0.000386	ANXA1,ARHGAP19,FGF1,GSN,KRT14,KRT17,KRT6B,LAMA3,LAMB3,LCK,MMP7,MYLK,S100A2,SCHIP1,SERPINF1,SPP1,TAGLN,TP63	18
A-7	cell death	0.00053	ANGPT2,ANXA1,CASP1,CFLAR,CLU,CTSB,FGF1,FRMD6,GSN,KRT14,MMP7,NLRP1,PIK3R1,SERPINF1,SPP1,TP63,TRIM29,TRPM2	18
A-7	proliferation of cells	0.000625	AMOT,ANXA1,BCAR3,CARD10,CLU,COL6A3,CTSB,EHF,EMILIN1,FGF1,FRMD6,GSN,KRT14,MTUS1,PIK3R1,PTPRE,SERPINF1,SPP1,TP63	19
