# Supplementary material for: Hierarchical Clustering of Breast Cancer Methylomes Revealed Differentially Methylated and Expressed Breast Cancer Genes
Source: PLoS One. 2015 Feb 23;10(2):e0118453. doi: 10.1371/journal.pone.0118453 (PMC4338251; doi:10.1371/journal.pone.0118453)
Supplement: S8 Table — (XLSX) [file pone.0118453.s021.xlsx]

## Sheet: Table S8
Tables S8. Function analysis of genes associated with A-6 promoter HMRs (limited to genes with sufficient CpG coverage on HumanMethylation450 BeadChip).
Cluster	Diseases or Functions Annotation	p-Value	Molecules	# Molecules
A-6	Pain	1.03e-11	ADRA1D,ADRA2A,ADRA2C,ADRB2,AGTR1,AKR1B1,AXL,BDNF,CA4,CACNA1D,CACNA1G,CACNA1H,CACNA2D3,CACNB1,CACNB4,CD14,CD247,CHRNB1,CHRNB4,CNR1,DRD1,ESR2,FLT1,FLT4,GRIN1,GRIN2D,GUCY1B3,HDAC9,HRH2,HTR1B,HTR4,HYAL2,ITGA2B,KCNA5,KCNE1,KCNJ12,KCNK3,KDR,KIT,MTNR1A,NGF,NR3C1,NTRK2,OPRK1,P2RY1,PDE4A,PDE4B,PDE4C,PLAT,PPARG,PTGS2,PTH1R,RCSD1,RET,SCN4B,SLC6A4,TNF,TUBB4A,VAMP2	59
A-6	female genital tract cancer	2.58e-11	ACE,ACP5,ALDH1A2,ALDH3A1,ANGPT1,APOBEC3B,ARL4C,ASCL2,BNC1,C16orf45,C2orf88,CDH11,CLDN3,CLEC3B,CNN1,CNRIP1,COL15A1,COL18A1,COL4A1,CST6,CTSF,CXCL12,CXCL14,CXXC5,DAB2,DENND2A,DIXDC1,DUSP4,DYNLRB1,E2F4,EDNRA,EMP3,ENPEP,EPO,ESR2,EYA2,F2R,FGF18,FGF2,FGFR1,FGFR2,FLNC,FLRT2,FLT1,FLT4,FN1,FOXG1,GATA6,GLDC,GLT8D2,GPX3,GSTP1,HBA1/HBA2,HDAC7,HIC1,HMGA2,HOXA2,HOXA4,HOXA5,HOXA9,HOXB2,HOXB5,HOXD10,IGF2,IGFBP1,I…	154
A-6	malignant neoplasm of female genital organ	2.58e-11	ACE,ACP5,ALDH1A2,ALDH3A1,ANGPT1,APOBEC3B,ARL4C,ASCL2,BNC1,C16orf45,C2orf88,CDH11,CLDN3,CLEC3B,CNN1,CNRIP1,COL15A1,COL18A1,COL4A1,CST6,CTSF,CXCL12,CXCL14,CXXC5,DAB2,DENND2A,DIXDC1,DUSP4,DYNLRB1,E2F4,EDNRA,EMP3,ENPEP,EPO,ESR2,EYA2,F2R,FGF18,FGF2,FGFR1,FGFR2,FLNC,FLRT2,FLT1,FLT4,FN1,FOXG1,GATA6,GLDC,GLT8D2,GPX3,GSTP1,HBA1/HBA2,HDAC7,HIC1,HMGA2,HOXA2,HOXA4,HOXA5,HOXA9,HOXB2,HOXB5,HOXD10,IGF2,IGFBP1,I…	154
A-6	pelvic cancer	2.95e-11	ABCA1,ACE,ACP5,ADAM15,AGTR1,AIM1,ALDH1A2,ALDH3A1,ALPL,ANGPT1,APC,APOBEC3B,ARL4C,ASCL2,AXL,BNC1,C16orf45,C2orf88,CALCA,CASP8,CCNA1,CCND2,CD74,CDH11,CHGA,CKB,CLDN11,CLDN3,CLEC3B,CNN1,CNRIP1,COL15A1,COL18A1,COL4A1,COL7A1,CST6,CTSF,CXCL12,CXCL14,CXXC5,DAB2,DENND2A,DIXDC1,DUSP2,DUSP4,DYNLRB1,E2F4,EDNRA,EMP3,ENPEP,EPO,ESR2,EYA2,F2R,FGF18,FGF2,FGFR1,FGFR2,FLNC,FLRT2,FLT1,FLT4,FN1,FOXG1,GATA3,GATA6,GLDC,…	213
A-6	head and neck neoplasia	7.09e-11	ABCC3,ACY1,ADAM12,ADAM19,ADAMTS4,AIM1,AK5,AKAP12,AKR1B1,ALOX15,ANO1,APC,APOBEC3B,ARL4C,ARRB1,ATRNL1,AXL,BCOR,BMI1,BMP4,CACNA1D,CALCA,CAMTA1,CASP8,CBX8,CCND2,CD200,CDH18,CNN1,COL15A1,COL4A1,COL4A2,CRABP1,CSPG4,CXCL12,CXCL14,CXCL2,CYP2E1,CYP51A1,DAPK1,EBF1,EFEMP1,ELMO1,EMILIN2,EMP3,ENPEP,EPO,EREG,EYA4,FABP5,FAM19A5,FGF2,FGF3,FGF4,FGF5,FGF8,FGFR1,FGFR2,FLT1,FLT4,FN1,FOXE1,FOXG1,FOXL2,GABBR2,GATA6,GD…	163
A-6	ovarian tumor	9.23e-11	ACP5,ALDH1A2,ALDH3A1,ANGPT1,ARL4C,ASCL2,AXL,BNC1,C2orf88,CLDN3,CLEC3B,COL15A1,COL18A1,COL4A1,CXCL14,CXXC5,DAB2,DUSP4,DYNLRB1,E2F4,ENPEP,EPO,ESR2,EYA2,F2R,FGF18,FGF2,FGFR1,FLRT2,FLT1,FLT4,FN1,FOXG1,GATA4,GATA6,GLDC,GNAI2,GPX3,GSTP1,HIC1,HMGA2,HOXA2,HOXA4,HOXA5,HOXA9,HOXB2,HOXB5,IGF2,IGFBP1,IGFBP2,IGFBP4,IL12B,KDR,KISS1R,KIT,KLK7,LIN28A,LRP2,LRRN4,LTK,MCAM,MGMT,mir-10,MMP14,MMP2,MMP9,MSX1,MUC1,NR1I…	104
A-6	breast or ovarian cancer	1.27e-10	ACACB,ACP5,ADAM12,ADAM15,ADAM23,ADAMTS3,ADAMTS4,ADAMTS8,ALDH1A2,ALDH3A1,ALOX15,ANGPT1,APC,APOBEC3B,APOBEC3G,ARHGEF7,ARL4C,ARRB1,ASCL2,BMI1,BNC1,C14orf159,C2orf88,CACNA2D3,CALD1,CASP8,CBX8,CCND2,CDH11,CLDN3,CLEC3B,CNN1,COL15A1,COL18A1,COL4A1,CSPG4,CTSD,CXCL12,CXCL14,CXCL2,CXXC5,CYBA,CYP2E1,DAB2,DENND2D,DIXDC1,DUSP2,DUSP4,DYNLRB1,E2F4,EGR1,EGR4,EMP3,ENPEP,EPO,ESR2,ETNK2,EYA2,F2R,FABP5,FAM198B,FBN1,…	234
A-6	diabetic complication	2.27e-10	ACE,ADORA2B,ADRA1D,ADRA2A,ADRA2C,AGTR1,AKR1B1,AQP5,CACNA2D3,CLEC3B,CNR1,CRIP1,DKK3,EDNRA,ELMO1,ENPEP,EPO,F2R,FBP1,FRMD3,GAS2L1,GRIN1,GRIN2D,HYAL2,IGFBP2,KDR,LEF1,MAGI2,MME,MT1G,MT3,NR3C1,PAK1,PDE4A,PDE4B,PDGFRA,PDGFRB,PPARG,PTGER4,PTGFR,PTGIS,PTPRO,SLC6A4,SPOCK1,SULF1,TCF21,TNF,WNT1,WNT2B	49
A-6	head and neck cancer	4.15e-10	ABCC3,ACY1,ADAM12,ADAMTS4,AIM1,AK5,AKAP12,ALOX15,ANO1,APC,APOBEC3B,ARL4C,ARRB1,ATRNL1,AXL,BCOR,BMI1,BMP4,CALCA,CAMTA1,CASP8,CBX8,CCND2,CD200,CDH18,CNN1,COL15A1,COL4A1,COL4A2,CRABP1,CSPG4,CXCL12,CXCL14,CXCL2,CYP2E1,CYP51A1,EBF1,EFEMP1,ELMO1,EMILIN2,EMP3,ENPEP,EPO,EREG,EYA4,FABP5,FAM19A5,FGF2,FGF3,FGF4,FGF5,FGF8,FGFR1,FGFR2,FLT1,FLT4,FN1,FOXE1,FOXG1,FOXL2,GABBR2,GATA6,GDF10,GNAO1,HAS2,HDAC9,HMGA2,H…	154
A-6	female genital neoplasm	5.9e-10	ACE,ACP5,ADAM12,ADRA1D,ADRA2A,ADRA2C,ADRB2,AKR1B1,ALDH1A2,ALDH3A1,ANGPT1,APOBEC3B,ARL4C,ASCL2,ATRNL1,AXL,BNC1,C16orf45,C2orf88,CDH11,CLDN11,CLDN3,CLEC3B,CNN1,CNRIP1,COL15A1,COL18A1,COL4A1,CST6,CTSF,CXCL12,CXCL14,CXXC5,CYBA,DAB2,DENND2A,DIXDC1,DLGAP4,DOK1,DST,DUSP4,DYNLRB1,E2F4,EDNRA,EMP3,ENPEP,EPO,ESR2,EYA2,F2R,FBN1,FGF18,FGF2,FGFR1,FGFR2,FLNC,FLRT2,FLT1,FLT4,FN1,FOXG1,GATA4,GATA6,GLDC,GLT8D2,GNA…	188
A-6	epithelial neoplasia	8.98e-10	ACACB,ACE,ACP5,ACY1,ADAM12,ADAM19,ADAM23,ADAMTS15,ADAMTS3,ADAMTS4,ADAMTS8,AGTR1,AIM1,AK5,AKAP12,ALDH1A2,ALDH3A1,ALDOC,ALPL,ANGPT1,ANO1,APC,APOBEC3B,ARHGEF7,ARL4C,ARRB1,ASCL4,ATRNL1,AXL,BASP1,BLVRB,BMI1,BMP4,BNC1,C2orf88,CALCA,CALD1,CAMTA1,CASP8,CBLC,CD109,CD14,CD200,CD74,CDH11,CDH18,CDKN1C,CDX2,CHGA,CKB,CLDN3,CLEC3B,CNN1,COL15A1,COL4A1,COL4A2,COL7A1,CRABP1,CSPG4,CTSD,CTSF,CXCL12,CXCL14,CXCL2,CXXC…	336
A-6	autosomal dominant disease	9.49e-10	ACTA1,ACTB,AIRE,ALX4,APC,AQP5,ATL1,ATXN8OS,BDNF,C1QTNF5,CA4,CALD1,CAMTA1,CAV3,COCH,COL2A1,COL4A1,COL6A2,COL9A3,CRH,DFNA5,ECE1,EGR2,ELN,EYA4,FBLN1,FBN1,FBN2,FGFR1,FGFR2,FLNC,FN1,FOXL2,FSCN2,GATA2,GDF6,GDNF,GFI1,GJB6,GLP1R,GNAL,GNAO1,GRIN1,HOXD13,HSF4,IRF8,ITGA2B,KCNE3,KCNK3,KCNQ1,LAMA4,LOR,MAPK8IP1,MLXIPL,MNX1,MSX1,MUC1,MYCN,MYH14,MYO7A,NEFH,NEFL,NKX2-5,NODAL,PAX2,PAX3,PAX5,PAX6,PAX9,PCSK9,PDE6B,P…	104
A-6	glucose metabolism disorder	1.03e-09	ABCA1,ABCC8,ABCG5,ACAA2,ACADL,ACAT2,ACE,ADCY1,ADORA2B,ADRA1D,ADRA2A,ADRA2C,ADRB2,AEBP1,AGTR1,AKR1B1,AKR1E2,ALDH2,ANKRD27,AQP5,ATAT1,BACH2,BPI,C6orf48,CA4,CACNA1D,CACNA2D3,CAMTA1,CASP8,CCDC68,CD38,CLEC3B,CMAHP,CNR1,COL5A2,CPVL,CREB5,CRIP1,CYBA,CYP2E1,DDX39B,DKK3,DRD1,DRD4,EDNRA,ELMO1,ENPEP,EPO,ESR2,EYA2,F2R,FABP5,FBP1,FOXC2,FOXP1,FRMD3,FRMD4B,GAS2L1,GATA6,GLIS3,GLP1R,GPNMB,GRIA4,GRIN1,GRIN2D,HBA1/…	147
A-6	Cancer	1.59e-09	A4GALT,ABCA1,ABCB4,ABCC3,ABCC8,ABCG5,ABHD14B,ABLIM1,ABR,ACACB,ACAD11,ACADL,ACADS,ACAN,ACE,ACKR2,ACOT2,ACP5,ACRBP,ACSF2,ACSS3,ACVRL1,ACY1,ADAM12,ADAM15,ADAM19,ADAM23,ADAMTS15,ADAMTS19,ADAMTS3,ADAMTS4,ADAMTS7,ADAMTS8,ADAMTSL3,ADC,ADCY1,ADCY2,ADD2,ADRA1D,ADRA2A,ADRA2C,AEBP1,AFAP1L1,AGTR1,AIFM2,AIM1,AIRE,AK5,AKAP12,AKR1B1,ALDH1A2,ALDH1L1,ALDH1L2,ALDH2,ALDH3A1,ALDOC,ALOX15,ALPL,ALX4,ANGPT1,ANK1,ANKHD1…	1185
A-6	genital tumor	1.64e-09	ABCA1,ACE,ACP5,ADAM12,ADAM15,ADRA1D,ADRA2A,ADRA2C,ADRB2,AGTR1,AIM1,AKR1B1,ALDH1A2,ALDH3A1,ALPL,ANGPT1,APC,APOBEC3B,ARL4C,ASCL2,ATRNL1,AXL,BNC1,C16orf45,C2orf88,CASP8,CCNA1,CD74,CDH11,CHGA,CKB,CLDN11,CLDN3,CLEC3B,CNN1,CNRIP1,COL15A1,COL18A1,COL4A1,COL7A1,CST6,CTSF,CXCL12,CXCL14,CXXC5,CYBA,DAB2,DENND2A,DIXDC1,DLGAP4,DOK1,DST,DUSP2,DUSP4,DYNLRB1,E2F4,EDNRA,EMP3,ENPEP,EPO,ESR2,EYA2,F2R,FBN1,FGF18,FGF…	234
A-6	ovarian cancer	2.99e-09	ACP5,ALDH1A2,ALDH3A1,ANGPT1,ARL4C,ASCL2,BNC1,C2orf88,CLDN3,CLEC3B,COL15A1,COL18A1,COL4A1,CXCL14,CXXC5,DAB2,DUSP4,DYNLRB1,E2F4,ENPEP,EPO,ESR2,EYA2,F2R,FGF18,FGF2,FLRT2,FLT4,FN1,FOXG1,GATA6,GLDC,GPX3,GSTP1,HIC1,HMGA2,HOXA2,HOXA4,HOXA5,HOXA9,HOXB2,HOXB5,IGF2,IGFBP1,IGFBP2,IGFBP4,IL12B,KDR,KISS1R,KLK7,LRP2,LRRN4,MCAM,MGMT,mir-10,MMP14,MMP2,MMP9,MSX1,MUC1,NR1I2,NR3C1,OPCML,PDGFRA,PDK4,PLAU,POMC,PRDM14…	95
A-6	diabetes mellitus	6.72e-09	ABCA1,ABCC8,ACAA2,ACE,ADCY1,ADORA2B,ADRA1D,ADRA2A,ADRA2C,ADRB2,AEBP1,AGTR1,AKR1B1,AKR1E2,ALDH2,ANKRD27,AQP5,ATAT1,BACH2,BPI,C6orf48,CA4,CACNA1D,CACNA2D3,CAMTA1,CASP8,CCDC68,CD38,CLEC3B,CMAHP,CNR1,CPVL,CREB5,CRIP1,CYBA,DDX39B,DKK3,DRD1,DRD4,EDNRA,ELMO1,ENPEP,EPO,EYA2,F2R,FBP1,FOXC2,FOXP1,FRMD3,FRMD4B,GAS2L1,GATA6,GLIS3,GLP1R,GPNMB,GRIA4,GRIN1,GRIN2D,HBA1/HBA2,HCG9,HFE,HHEX,HIST1H3I,HIST1H4L,HLA-A,…	136
A-6	obesity	8.3e-09	ABCC8,ACE,ADRA2A,ADRA2C,ADRB2,AGTR1,ANGPT1,CA4,CACNA1G,CACNA1H,CARTPT,CNR1,CRHR1,CRHR2,CXCL2,FFAR4,FOXC2,GLP1R,GRIN1,GRIN2D,HDAC9,HHEX,HTR1B,HTR4,IRS1,LEPR,LIPE,MMP28,MMP9,MRAP2,NPY2R,NR3C1,NTRK2,PAX6,PDE4A,PDE4B,PDE4C,POMC,PPARG,PTGS2,PYY,SCN4B,SERPINE1,SHBG,SHOX2,SLC6A4,SRXN1,SSTR1,TNF,TXNIP,TXNRD1,UCP1,WT1	53
A-6	transport of K+	3.41e-08	ABCC8,ADRA2A,KCNA1,KCNA2,KCNA3,KCNA5,KCNA6,KCNAB3,KCNC4,KCNH1,KCNIP2,KCNJ3,KCNJ6,KCNJ8,KCNK3,KCNK4,KCNK5,KCNMA1,KCNS1	19
A-6	brain tumor	7.02e-08	ACY1,ADAM12,ADAM19,ADAMTS4,AK5,AKAP12,APC,ARL4C,ARRB1,BCOR,BMI1,CACNA1D,CAMTA1,CBX8,CD200,COL4A1,COL4A2,CSPG4,CYP51A1,EFEMP1,ELMO1,EMP3,EYA4,FGF2,FGF5,FN1,FOXG1,GNAO1,HDAC9,HOXA9,IGFBP2,KDR,LPAR1,MARCKS,MAST3,MERTK,MGMT,mir-129,mir-25,MMP9,MOBP,MYCN,NES,NR1I2,OBSCN,PALLD,PDGFRA,PDPN,PROM1,PTCH1,PTX3,PYCARD,RAPGEF4,RARA,RARB,RARG,RECK,RELN,SERPINE1,SLCO3A1,SLIT2,SMO,SNCAIP,SOX11,SOX2,SYNJ2,TERT,TF…	73
A-6	metabolism of cyclic nucleotides	9.51e-08	ABCA1,ADCY2,ADRA2A,ADRB2,AKAP12,BMP6,CALCA,CRH,CRHR1,DRD1,DRD4,GLP1R,GNAI2,GPR6,HTR1B,LHCGR,MRAP2,MTNR1A,NPPC,PDE4A,PDE4B,POMC,PTGER2,PTGER3,PTGS2,PTH1R,PTHLH,PYY,RAMP1,RAMP3,RGS17,RGS2,RGS20,TSHR	34
A-6	synthesis of cyclic AMP	1e-07	ABCA1,ADCY2,ADRA2A,ADRB2,AKAP12,BMP6,CALCA,CRH,CRHR1,DRD1,DRD4,GLP1R,GNAI2,GPR6,HTR1B,LHCGR,MRAP2,POMC,PTGER2,PTGER3,PTGS2,PTH1R,PTHLH,PYY,RAMP1,RAMP3,RGS17,RGS2,RGS20,TSHR	30
A-6	Bleeding	1.58e-07	ACE,ADORA2B,ADRA2A,ADRA2C,ALDH3A1,CACNA1D,CACNB1,CACNB4,CHRNB1,CHRNB4,COL4A1,COL4A2,EDNRA,EPO,GLP1R,OXT,OXTR,PDE4A,PDE4B,PDE4C,PLAT,PTGER2,PTGER3,PTGER4,PTGS2,SLC6A4	26
A-6	central nervous system tumor	1.73e-07	ACY1,ADAM12,ADAM19,ADAMTS4,AK5,AKAP12,APC,ARL4C,ARRB1,BCOR,BMI1,CACNA1D,CAMTA1,CBX8,CD200,COL4A1,COL4A2,CSPG4,CYGB,CYP51A1,EFEMP1,ELMO1,EMP3,EYA4,FBLIM1,FGF2,FGF5,FN1,FOXG1,GNAO1,HDAC9,HOXA9,IGFBP2,IL12B,KDR,LPAR1,MARCKS,MAST3,MERTK,MGMT,mir-129,mir-196,mir-25,MMP9,MOBP,MYCN,NES,NR1I2,OBSCN,PALLD,PDGFRA,PDPN,PROM1,PTCH1,PTX3,PYCARD,RAPGEF4,RARA,RARB,RARG,RARRES2,RECK,RELN,SERPINE1,SLCO3A1,SLIT2,S…	79
A-6	biosynthesis of cyclic nucleotides	2.29e-07	ABCA1,ADCY2,ADRA2A,ADRB2,AKAP12,BMP6,CALCA,CRH,CRHR1,DRD1,DRD4,GLP1R,GNAI2,GPR6,HTR1B,LHCGR,MRAP2,MTNR1A,NPPC,POMC,PTGER2,PTGER3,PTGS2,PTH1R,PTHLH,PYY,RAMP1,RAMP3,RGS17,RGS2,RGS20,TSHR	32
A-6	transport of cation	2.55e-07	ABCC8,ADRA2A,ATP2A1,ATP2A3,ATP2B4,ATP6V0A4,CACNA1D,CACNA1G,CDH23,CHRNB1,CHRNB4,GRIN1,KCNA1,KCNA2,KCNA3,KCNA5,KCNA6,KCNAB3,KCNC4,KCNH1,KCNIP2,KCNJ3,KCNJ6,KCNJ8,KCNK3,KCNK4,KCNK5,KCNMA1,KCNS1,NKX2-5,NNT,P2RX7,RAMP1,RAMP3,SCN4B,SGK1,SLC15A1,SLC22A3,SLC4A11,SLC7A8	40
A-6	transport of monovalent inorganic cation	2.72e-07	ABCC8,ADRA2A,ATP6V0A4,KCNA1,KCNA2,KCNA3,KCNA5,KCNA6,KCNAB3,KCNC4,KCNH1,KCNIP2,KCNJ3,KCNJ6,KCNJ8,KCNK3,KCNK4,KCNK5,KCNMA1,KCNS1,NKX2-5,NNT,P2RX7,SCN4B,SGK1,SLC15A1,SLC4A11	27
A-6	intracranial hemorrhage	2.79e-07	ACE,ADORA2B,ADRA2A,ADRA2C,CACNA1D,CACNB1,CACNB4,CHRNB1,CHRNB4,COL4A1,COL4A2,EDNRA,EPO,GLP1R,PDE4A,PDE4B,PDE4C,PLAT,PTGS2,SLC6A4	20
A-6	transport of metal ion	3.87e-07	ABCC8,ADRA2A,ATP2A1,ATP2A3,ATP2B4,CACNA1D,CACNA1G,CDH23,KCNA1,KCNA2,KCNA3,KCNA5,KCNA6,KCNAB3,KCNC4,KCNH1,KCNIP2,KCNJ3,KCNJ6,KCNJ8,KCNK3,KCNK4,KCNK5,KCNMA1,KCNS1,NKX2-5,P2RX7,RAMP1,RAMP3,SCN4B,SGK1,SLC4A11	32
A-6	abdominal cancer	4.12e-07	ABCA1,ABCC3,ACADS,ACE,ACP5,ACY1,ADAM12,ADAM15,ADAM19,ADAM23,ADAMTS15,ADRA1D,ADRA2A,ADRA2C,AGTR1,AIM1,ALDH1A2,ALDH3A1,ALPL,ALX4,ANGPT1,APC,APOBEC3B,AQP3,ARL4C,ASCL2,AXL,B4GALNT1,BASP1,BLVRB,BMI1,BMP3,BMP6,BMP8A,BNC1,BST2,C10orf54,C16orf45,C2orf88,CACNA1G,CACNA2D3,CALCA,CALD1,CASP8,CCK,CCNA1,CCND2,CD109,CD14,CD74,CD8A,CDH11,CDX2,CHGA,CKB,CLDN11,CLDN3,CLEC3B,CNN1,CNR1,CNRIP1,CNTFR,CNTN2,COL15A1,COL1…	356
A-6	disorder of pregnancy	4.52e-07	ABCB4,ABLIM1,ACACB,ADIRF,ADRA1D,ADRA2A,ADRA2C,ADRB2,APOBEC3B,ARHGEF25,ATP8B2,BZRAP1,C16orf45,C1QTNF5,C3orf18,CACNA1D,CCDC136,CCDC74A,CCDC74B,COL16A1,CYP11A1,CYP2E1,DNMT3A,DTX3,EPO,ESR2,F5,FAXDC2,FBXO32,FNDC1,FOXL2,FUT11,GJA4,GSTP1,HOXA2,HOXA4,HOXD10,HOXD9,ITGA11,ITPKB,KCNH1,KDR,KLF15,KREMEN1,LHCGR,LMOD1,LRRC14,ME3,MMP23B,MMP28,MXRA5,NFATC4,NFIX,NGF,NLGN1,NR3C1,OLFML2A,OXT,OXTR,PAK1,PDZD4,PGBD1,PH…	95
A-6	abdominal neoplasm	5.17e-07	ABCA1,ABCC3,ACADS,ACE,ACP5,ACVRL1,ACY1,ADAM12,ADAM15,ADAM19,ADAM23,ADAMTS15,ADRA1D,ADRA2A,ADRA2C,ADRB2,AGTR1,AIM1,AKR1B1,ALDH1A2,ALDH3A1,ALPL,ALX4,ANGPT1,APC,APOBEC3B,AQP3,ARL4C,ASCL2,ATRNL1,AXL,B4GALNT1,BASP1,BLVRB,BMI1,BMP3,BMP6,BMP8A,BNC1,BST2,C10orf54,C16orf45,C2orf88,CACNA1G,CACNA2D3,CALCA,CALD1,CASP8,CCK,CCNA1,CCND2,CD109,CD14,CD74,CD8A,CDH11,CDX2,CHGA,CKB,CLDN11,CLDN3,CLEC3B,CNN1,CNR1,CNRI…	387
A-6	melanoma	7.53e-07	A4GALT,ABCA1,ABCB4,ABCC3,ABCC8,ABCG5,ABHD14B,ABLIM1,ABR,ACACB,ACADL,ACAN,ACE,ACKR2,ACOT2,ACP5,ACRBP,ACSF2,ACSS3,ACVRL1,ACY1,ADAM12,ADAM15,ADAM19,ADAM23,ADAMTS15,ADAMTS19,ADAMTS3,ADAMTS4,ADAMTS7,ADAMTS8,ADAMTSL3,ADC,ADCY1,ADCY2,ADD2,AEBP1,AIFM2,AIM1,AIRE,AKR1B1,ALDH1A2,ALDH1L1,ALDH1L2,ALDH2,ALDH3A1,ALOX15,ALPL,ANGPT1,ANK1,ANKHD1/ANKHD1-EIF4EBP3,ANKK1,ANKRD18A,ANKRD27,AOX1,AP1M2,APC,APC2,APCDD1L,AP…	896
A-6	carcinoma	8.55e-07	ACACB,ACE,ACP5,ACY1,ADAM12,ADAM19,ADAM23,ADAMTS15,ADAMTS3,ADAMTS4,ADAMTS8,AIM1,ALDH1A2,ALDH3A1,ALDOC,ALPL,ANGPT1,ANO1,APC,APOBEC3B,ARHGEF7,ARL4C,ARRB1,ASCL4,ATRNL1,AXL,BASP1,BLVRB,BMI1,BMP4,BNC1,C2orf88,CALCA,CALD1,CASP8,CBLC,CD109,CD14,CD74,CDH11,CDH18,CDKN1C,CDX2,CKB,CLDN3,CLEC3B,CNN1,COL15A1,COL4A2,CRABP1,CSPG4,CTSD,CTSF,CXCL12,CXCL14,CXCL2,CXXC5,CYBA,CYGB,CYP2E1,DAB2,DCLK1,DDX39B,DIXDC1,DSC3,…	284
A-6	transport of inorganic cation	9.06e-07	ABCC8,ADRA2A,ATP2A1,ATP2A3,ATP2B4,ATP6V0A4,CACNA1D,CACNA1G,CDH23,KCNA1,KCNA2,KCNA3,KCNA5,KCNA6,KCNAB3,KCNC4,KCNH1,KCNIP2,KCNJ3,KCNJ6,KCNJ8,KCNK3,KCNK4,KCNK5,KCNMA1,KCNS1,NKX2-5,NNT,P2RX7,RAMP1,RAMP3,SCN4B,SGK1,SLC15A1,SLC4A11	35
A-6	transport of ion	1.03e-06	ABCC3,ABCC8,ADRA2A,ATP2A1,ATP2A3,ATP2B4,ATP6V0A4,CA4,CACNA1D,CACNA1G,CDH23,CHRNB1,CHRNB4,CLIC1,GJA1,GLRB,GRIN1,KCNA1,KCNA2,KCNA3,KCNA5,KCNA6,KCNAB3,KCNC4,KCNH1,KCNIP2,KCNJ3,KCNJ6,KCNJ8,KCNK3,KCNK4,KCNK5,KCNMA1,KCNS1,NKX2-5,NNT,P2RX5,P2RX7,RAMP1,RAMP3,SCN4B,SGK1,SLC12A4,SLC12A9,SLC15A1,SLC22A3,SLC26A4,SLC34A2,SLC4A11,SLC5A5,SLC7A8	51
A-6	ovarian adenocarcinoma	2.09e-06	ACP5,ALDH1A2,ARL4C,BNC1,C2orf88,CLDN3,CLEC3B,COL15A1,CXXC5,DAB2,DYNLRB1,ENPEP,F2R,FGF18,FLRT2,FOXG1,GATA6,GPX3,IGFBP2,IGFBP4,LRP2,LRRN4,MCAM,MUC1,PDGFRA,PDK4,PTGER2,PTGS2,RECK,SERPING1,SLIT2,TFPI2,TIMP3,TMEM176B,TXNIP,VAV3,WFDC2	37
A-6	mammary tumor	3.06e-06	ACACB,ACP5,ADAM12,ADAM15,ADAM23,ADAMTS3,ADAMTS4,ADAMTS8,AGPS,ALOX15,APC,APOBEC3B,APOBEC3G,ARHGEF7,ARRB1,BIN1,BMI1,C14orf159,CACNA2D3,CALD1,CASP8,CBX8,CCND2,CDH11,CLDN3,CNN1,CSPG4,CST6,CTSD,CXCL12,CXCL14,CXCL2,CYBA,CYP2E1,DENND2D,DIXDC1,DUSP2,EGR1,EGR4,EMP3,EPO,ESR2,ETNK2,FABP5,FAM198B,FBN1,FBN2,FGF2,FGFR1,FGFR2,FGR,FLRT2,FLT1,FLT4,FN1,FOXC2,FZD1,GATA3,GNAO1,GRIN1,GRIN2D,GSTM2,GSTM3,GSTM4,GSTP1,HA…	184
A-6	serous ovarian carcinoma	4.96e-06	ACP5,ALDH1A2,ARL4C,BNC1,C2orf88,CLDN3,CLEC3B,COL15A1,CXXC5,DAB2,ENPEP,F2R,FGF18,FLRT2,FOXG1,GATA6,GPX3,IGFBP2,IGFBP4,LRP2,LRRN4,MCAM,MUC1,PDGFRA,PDK4,RECK,SERPING1,SLIT2,TFPI2,TIMP3,TMEM176B,TXNIP,VAV3,WFDC2	34
A-6	progesterone receptor negative breast tumor	5.36e-06	AGPS,CCND2,CDH11,EGR1,FGF2,FGFR1,FGFR2,FGR,FLT1,HCK,IGFBP2,IGFBP6,KDR,KIT,LAMB1,LMO1,mir-10,MMP2,MMP9,MUC1,MYCN,NCL,NGFR,NTRK1,NTRK2,PDGFRA,PDGFRB,PLAT,PPARG,PTHLH,PTPRG,RET,SERPINE1,TAL1,TERT,TIMP3,TNFRSF1B,TP73,WFDC2,WNT1,WT1	41
A-6	breast cancer	6.71e-06	ACACB,ACP5,ADAM12,ADAM15,ADAM23,ADAMTS3,ADAMTS4,ADAMTS8,ALOX15,APC,APOBEC3B,APOBEC3G,ARHGEF7,ARRB1,BMI1,C14orf159,CACNA2D3,CALD1,CASP8,CBX8,CCND2,CDH11,CLDN3,CNN1,CSPG4,CTSD,CXCL12,CXCL14,CXCL2,CYBA,CYP2E1,DENND2D,DIXDC1,DUSP2,EGR1,EGR4,EMP3,EPO,ESR2,ETNK2,FABP5,FAM198B,FBN1,FBN2,FGF2,FGFR1,FGFR2,FGR,FLRT2,FLT1,FLT4,FN1,FOXC2,FZD1,GATA3,GRIN1,GRIN2D,GSTM2,GSTM3,GSTM4,GSTP1,HAND1,HBA1/HBA2,HCK,HEY…	176
A-6	adenocarcinoma	7.31e-06	ACACB,ACP5,ACY1,ADAM23,ALDH1A2,ALDOC,ANGPT1,APC,APOBEC3B,ARL4C,ARRB1,AXL,BMI1,BNC1,C2orf88,CD14,CD74,CDKN1C,CKB,CLDN3,CLEC3B,COL15A1,CRABP1,CSPG4,CTSD,CXCL14,CXXC5,CYBA,DAB2,DCLK1,DYNLRB1,EDNRA,EGR4,ELMO1,ENPEP,EPO,ESR2,F2R,F5,FBN2,FGF18,FGF2,FGFR1,FGFR2,FLRT2,FLT1,FLT4,FN1,FOXE1,FOXG1,GABBR2,GATA3,GATA6,GJA1,GPX3,HAND1,HECW1,HLA-G,HMGA2,HOXD10,IGFBP2,IGFBP4,KCNMA1,KDR,KEAP1,KIT,KLHDC9,LAMA4,LIN2…	124
