# Supplementary material for: Hierarchical Clustering of Breast Cancer Methylomes Revealed Differentially Methylated and Expressed Breast Cancer Genes
Source: PLoS One. 2015 Feb 23;10(2):e0118453. doi: 10.1371/journal.pone.0118453 (PMC4338251; doi:10.1371/journal.pone.0118453)
Supplement: S9 Table — (XLSX) [file pone.0118453.s022.xlsx]

## Sheet: Table S9
Tables S9. List of genes located on the X chromosome that had hypomethylated promoters and were overexpressed in MCF7 and HCC1954.
Gene name	Entrez Gene Name	Location	Type(s)	Escape XCI *
AIFM1	apoptosis-inducing factor, mitochondrion-associated, 1	Cytoplasm	enzyme	Reported
AR	androgen receptor	Nucleus	ligand-dependent nuclear receptor	Inactive
ARMCX6	armadillo repeat containing, X-linked 6	Other	other	Inactive
ATP6AP1	ATPase, H+ transporting, lysosomal accessory protein 1	Cytoplasm	transporter	Reported
ATRX	alpha thalassemia/mental retardation syndrome X-linked	Nucleus	transcription regulator	Inactive
BCAP31	B-cell receptor-associated protein 31	Cytoplasm	transporter	Inactive
BCOR	BCL6 corepressor	Nucleus	transcription regulator	Reported
BRCC3	BRCA1/BRCA2-containing complex, subunit 3	Nucleus	enzyme	Inactive
BRWD3	bromodomain and WD repeat domain containing 3	Other	other	Inactive
C1GALT1C1	C1GALT1-specific chaperone 1	Cytoplasm	enzyme	Inactive
CENPI	centromere protein I	Nucleus	other	Inactive
CUL4B	cullin 4B	Nucleus	other	Inactive
CXorf39	family with sequence similarity 199, X-linked	Other	other	Inactive
ERCC6L	excision repair cross-complementation group 6-like	Nucleus	other	Inactive
FAM122B	family with sequence similarity 122B	Other	other	Inactive
FAM127B	family with sequence similarity 127, member B	Other	other	Inactive
FAM127C	family with sequence similarity 127, member C	Other	other	Inactive
FAM155B	family with sequence similarity 155, member B	Plasma Membrane	transmembrane receptor	Inactive
FANCB	Fanconi anemia, complementation group B	Nucleus	other	Inactive
G6PD	glucose-6-phosphate dehydrogenase	Cytoplasm	enzyme	Reported
HMGB3	high mobility group box 3	Nucleus	other	Inactive
HTATSF1	HIV-1 Tat specific factor 1	Nucleus	transcription regulator	Inactive
HUWE1	HECT, UBA and WWE domain containing 1, E3 ubiquitin protein ligase	Nucleus	transcription regulator	Reported
IL13RA1	interleukin 13 receptor, alpha 1	Plasma Membrane	transmembrane receptor	Inactive
KIF4A	kinesin family member 4A	Nucleus	other	Inactive
LAGE3	L antigen family, member 3	Other	other	Inactive
MAP7D3	MAP7 domain containing 3	Cytoplasm	other	Reported
MID1IP1	MID1 interacting protein 1	Cytoplasm	other	Reported
MID2	midline 2	Cytoplasm	other	Inactive
MMGT1	membrane magnesium transporter 1	Cytoplasm	transporter	Inactive
MSL3	male-specific lethal 3 homolog (Drosophila)	Nucleus	transcription regulator	Reported
NXT2	nuclear transport factor 2-like export factor 2	Nucleus	transporter	Inactive
OCRL	oculocerebrorenal syndrome of Lowe	Cytoplasm	phosphatase	Inactive
OPHN1	oligophrenin 1	Cytoplasm	other	Inactive
PDK3	pyruvate dehydrogenase kinase, isozyme 3	Cytoplasm	kinase	Reported
PHKA1	phosphorylase kinase, alpha 1 (muscle)	Cytoplasm	kinase	Inactive
PRDX4	peroxiredoxin 4	Cytoplasm	enzyme	Inactive
RPL10	ribosomal protein L10	Cytoplasm	other	Reported
SCML2	sex comb on midleg-like 2 (Drosophila)	Nucleus	transcription regulator	Inactive
SH3KBP1	SH3-domain kinase binding protein 1	Cytoplasm	other	Reported
SLC35A2	solute carrier family 35 (UDP-galactose transporter), member A2	Cytoplasm	other	Inactive
SYTL4	synaptotagmin-like 4	Cytoplasm	transporter	Inactive
SYTL5	synaptotagmin-like 5	Other	other	Inactive
TBC1D8B	TBC1 domain family, member 8B (with GRAM domain)	Other	other	Inactive
THOC2	THO complex 2	Nucleus	other	Inactive
TIMM8A	translocase of inner mitochondrial membrane 8 homolog A (yeast)	Cytoplasm	transporter	Inactive
TMEM187	transmembrane protein 187	Cytoplasm	other	Reported
UBL4A	ubiquitin-like 4A	Cytoplasm	enzyme	Reported
UTP14A	UTP14, U3 small nucleolar ribonucleoprotein, homolog A (yeast)	Nucleus	other	Reported
XIAP	X-linked inhibitor of apoptosis	Cytoplasm	enzyme	Reported
YIPF6	Yip1 domain family, member 6	Cytoplasm	other	Inactive
ZBTB33	zinc finger and BTB domain containing 33	Nucleus	other	Inactive
ZDHHC9	zinc finger, DHHC-type containing 9	Cytoplasm	enzyme	Inactive
ZNF630	zinc finger protein 630	Other	other	Inactive
* The reported escape of XCI were taken from evidence provided by Zhang at al. (PMID: 24023392, 2013).
