# Supplementary material for: Hierarchical Clustering of Breast Cancer Methylomes Revealed Differentially Methylated and Expressed Breast Cancer Genes
Source: PLoS One. 2015 Feb 23;10(2):e0118453. doi: 10.1371/journal.pone.0118453 (PMC4338251; doi:10.1371/journal.pone.0118453)
Supplement: S10 Table — (XLSX) [file pone.0118453.s023.xlsx]

## Sheet: Table S10
Tables S10. List of genes located on the X chromosome that had hypomethylated promoters and were overexpressed in the TCGA BRCA samples
Gene name	Entrez Gene Name	Location	Type(s)	Escape XCI *	Probe(s) a	OS b		RFS c
						p-value	HR	p-value	HR
BMCP1	solute carrier family 25 (mitochondrial carrier, brain), member 14	Cytoplasm	transporter	Inactive	204587_at	0.42	1.1	0.0002	0.8
EBP	emopamil binding protein (sterol isomerase)	Cytoplasm	enzyme	Reported	202735_at 213787_s_at	0.0003	1.54	3.5e-12	1.5
FAM127B	family with sequence similarity 127, member B	Other	other	Inactive	217948_at	0.0024	1.44	4.1e-10	1.46
FAM127B	APC membrane recruitment protein 1	Plasma Membrane	other	Inactive	-	-	-	-	-
FANCB	Fanconi anemia, complementation group B	Nucleus	other	Inactive	-	-	-	-	-
HAUS7	HAUS augmin-like complex, subunit 7	Cytoplasm	other	Reported	207891_s_at 213334_x_at 211788_s_at	0.0619	1.28	0.00097	1.24
HPRT1	hypoxanthine phosphoribosyltransferase 1	Cytoplasm	enzyme	Inactive	202854_at	0.00014	1.59	0	1.66
HTATSF1	HIV-1 Tat specific factor 1	Nucleus	transcription regulator	Inactive	202602_s_at	0.0023	1.46	2.7e-14	1.58
IDH3G	isocitrate dehydrogenase 3 (NAD+) gamma	Cytoplasm	enzyme	Inactive	202471_s_at 214333_x_at	0.0634	1.27	1.8e-12	1.55
MED12	mediator complex subunit 12	Nucleus	transcription regulator	Reported	216071_x_at 211342_x_at 203506_s_at	0.0696	0.8	3e-10	0.69
MORF4L2	mortality factor 4 like 2	Nucleus	other	Reported	201994_at	0.0013	1.5	5.7e-10	1.47
MOSPD1	motile sperm domain containing 1	Other	other	Inactive	218853_s_at	0.0004	1.66	0.0017	1.23
MSL3	male-specific lethal 3 homolog (Drosophila)	Nucleus	transcription regulator	Reported	207551_s_at	0.1563	1.21	0.0008	0.82
MTCP1	mature T-cell proliferation 1	Cytoplasm	other	Inactive	210212_x_at 216862_s_at	0.1092	0.82	0.0734	1.14
PSMD10	proteasome (prosome, macropain) 26S subunit, non-ATPase, 10	Cytoplasm	transcription regulator	Inactive	219485_s_at	1.1e-05	1.73	1.8e-14	1.57
RBMX2	RNA binding motif protein, X-linked 2	Other	other	Inactive	204097_s_at 204098_at	0.0627	1.28	0.0857	0.89
RPL10	ribosomal protein L10	Cytoplasm	other	Reported	200725_x_at 221989_at 200724_at	0.00096	0.64	1.7e-10	0.69
RPL36A	ribosomal protein L36a	Cytoplasm	other	Inactive	201406_at	0.0284	0.77	0.0336	1.13
RPL39	ribosomal protein L39	Cytoplasm	other	Inactive	208695_s_at	0.2945	1.16	0.0459	0.89
SEPT6	septin 6	Cytoplasm	other	Reported	212414_s_at	5.6e-05	0.58	1.3e-13	0.62
SLC10A3	solute carrier family 10, member 3	Plasma Membrane	transporter	Inactive	204928_s_at	0.1578	1.19	0.003	1.2
SLC9A6	solute carrier family 9, subfamily A (NHE6, cation proton antiporter 6), member 6	Plasma Membrane	transporter	Inactive	203909_at	0.0407	0.78	2.4e-05	1.32
SMS	spermine synthase	Cytoplasm	enzyme	Inactive	202043_s_at	0.0013	1.52	3.8e-14	1.6
TAZ	tafazzin	Nucleus	enzyme	Reported	37278_at	0.1057	1.25	0	0.57
TIMM8A	translocase of inner mitochondrial membrane 8 homolog A (yeast)	Cytoplasm	transporter	Inactive	205217_at	0.0285	1.34	3.4e-10	1.49
UPF3B	UPF3 regulator of nonsense transcripts homolog B (yeast)	Nucleus	transporter	Inactive	218757_s_at	0.1987	1.17	0.0083	0.84
UXT	ubiquitously-expressed, prefoldin-like chaperone	Cytoplasm	other	Inactive	218495_at	0.1837	0.85	2.1e-05	1.31
ZC4H2	zinc finger, C4H2 domain containing	Other	other	Reported	220040_x_at	0.0021	0.67	0.0017	0.82
ZNF673	KRAB box domain containing 4	Other	other	Inactive	206583_at	0.0387	0.76	1.5e-05	0.76
* The reported escape of XCI were taken from evidence provided by Zhang at al. (PMID: 24023392, 2013).
a. The Affymetrix probe set IDs used for performing survival analysis on KM-plotter website
b. OS: overall survival; HR: hazard ratio
c. RFS: relapse-free survival; HR: hazard ratio
