# Supplementary material for: Hierarchical Clustering of Breast Cancer Methylomes Revealed Differentially Methylated and Expressed Breast Cancer Genes
Source: PLoS One. 2015 Feb 23;10(2):e0118453. doi: 10.1371/journal.pone.0118453 (PMC4338251; doi:10.1371/journal.pone.0118453)
Supplement: S11 Table — (XLSX) [file pone.0118453.s024.xlsx]

## Sheet: Table S11
Tables S11. Characteristics of the partially hypomethylated domains (PMDs) identified in the seven breast methylomes.
Features	NB	BT089	BT126	BT198	HMEC	HCC1954	MCF7
No. of PMD	3827	2968	4242	2651	3280	3186	3691
No. of large PMD (> 1 Mbp)	0	0	0	54	128	238	139
Average PMD length (Kbp)	6.75238	6.41406	46.0867	167.97	264.728	290.892	181.008
Maximum PMD length (Kbp)	114.722	65.504	988.978	2709.7	5651.27	6678.27	7428.18
% Genome covered by PMDs	0.9	0.66	6.81	15.61	30.41	32.17	23.56
% Genes covered by PMDs	0.0192206	0.015655	0.0579995	0.12024	0.160495	0.163913	0.123067
CpG density	4.15	4.41	1.39	1.1	0.8	0.79	0.71
