# Supplementary material for: Hierarchical Clustering of Breast Cancer Methylomes Revealed Differentially Methylated and Expressed Breast Cancer Genes
Source: PLoS One. 2015 Feb 23;10(2):e0118453. doi: 10.1371/journal.pone.0118453 (PMC4338251; doi:10.1371/journal.pone.0118453)
Supplement: S12 Table — (XLSX) [file pone.0118453.s025.xlsx]

## Sheet: Table S12
Tables S12. Primer sequences used for nested PCR of bisulfite genomic DNA.
Gene		Sequence	Amplicon Size (bp)
PPP2R2D	forward, outer	5'-TATTTTTTAGGATTTATTTTTTTTTTT-3'	713
	reverse, outer	5'-CACCACCCTACATCCTTCATAAAA-3'
	forward, inner	5'-AGATAAATTTTGGTGTTTTAGGGGTTT-3'	547
	reverse, inner	5'-AACTTCACCAAAACTCAACAACTAAAA-3'
SPDEF	forward, outer	5'-TAGTTGTTTAGGTTTTTTAGTTTTTTATTT-3'	581
	reverse, outer	5'-ATACTCCCCAAACTACCTCTCTAAA-3'
	forward, inner	5'-TTTTGTTATTTTATTATTTATTTTTTTTTTTT-3'	539
	reverse, inner	5'-CCTCTCTAAACCAACTCTACATACAAA-3'
PDGFRB	forward, outer	5'-GGATAGGTAGGATTGGTGTAGGTTTT-3'	586
	reverse, outer	5'-TTCTAAACATCCCCTCACATCCTA-3'
	forward, inner	5'-GTAGGTTTTTGAAGGTTTAGGAGAAT-3'	498
	reverse, inner	5'-CAAAAAACTTAAAAAAAAAAAAAAAAAA-3'
VCAN	forward, outer	5'-TTTTGTTGATTTTATAGTTTTGTGTGTTTT-3'	614
	reverse, outer	5'-CCAAAAATCTTAATCCCAACTCCTA-3'
	forward, inner	5'-TTTGGGGGTTTTTTTTTTTTAATTT-3'	470
	reverse, inner	5'-ACCTAAAATTCTTCCCCAAAAAAA-3'
