# Supplementary material for: Hierarchical Clustering of Breast Cancer Methylomes Revealed Differentially Methylated and Expressed Breast Cancer Genes
Source: PLoS One. 2015 Feb 23;10(2):e0118453. doi: 10.1371/journal.pone.0118453 (PMC4338251; doi:10.1371/journal.pone.0118453)
Supplement: S13 Table — (XLSX) [file pone.0118453.s026.xlsx]

## Sheet: Table S13
Tables S13. The list of BRCA samples used.
Patient ID	Histological type	Tissue	Data availability	HumanMethylation450 (Platform ID)	IlluminaHiSeq_RNASeqV2 (Platform ID)
TCGA-A1-A0SB	Other specify	Tumor	Methylation only	HumanMethylation450 (TCGA-A1-A0SB-01A-11D-A145-05)
TCGA-A1-A0SE	Mixed Histology (please specify)	Tumor	Methylation only	HumanMethylation450 (TCGA-A1-A0SE-01A-11D-A10P-05)
TCGA-A1-A0SF	Infiltrating Ductal Carcinoma	Tumor	Methylation only	HumanMethylation450 (TCGA-A1-A0SF-01A-11D-A145-05)
TCGA-A1-A0SG	Other specify	Tumor	Methylation only	HumanMethylation450 (TCGA-A1-A0SG-01A-11D-A145-05)
TCGA-A1-A0SH	Infiltrating Ductal Carcinoma	Tumor	Methylation only	HumanMethylation450 (TCGA-A1-A0SH-01A-11D-A10P-05)
TCGA-A1-A0SI	Infiltrating Ductal Carcinoma	Tumor	Methylation only	HumanMethylation450 (TCGA-A1-A0SI-01A-11D-A145-05)
TCGA-A1-A0SJ	Infiltrating Ductal Carcinoma	Tumor	Methylation only	HumanMethylation450 (TCGA-A1-A0SJ-01A-11D-A10P-05)
TCGA-A1-A0SK	Other specify	Tumor	Methylation only	HumanMethylation450 (TCGA-A1-A0SK-01A-12D-A10P-05)
TCGA-A1-A0SM	Infiltrating Ductal Carcinoma	Tumor	Methylation only	HumanMethylation450 (TCGA-A1-A0SM-01A-11D-A10P-05)
TCGA-A1-A0SN	Infiltrating Ductal Carcinoma	Tumor	Methylation only	HumanMethylation450 (TCGA-A1-A0SN-01A-11D-A145-05)
TCGA-A1-A0SO	Infiltrating Ductal Carcinoma	Tumor	Methylation only	HumanMethylation450 (TCGA-A1-A0SO-01A-22D-A10P-05)
TCGA-A1-A0SP	Infiltrating Ductal Carcinoma	Tumor	Methylation only	HumanMethylation450 (TCGA-A1-A0SP-01A-11D-A10P-05)
TCGA-A1-A0SQ	Infiltrating Ductal Carcinoma	Tumor	Methylation only	HumanMethylation450 (TCGA-A1-A0SQ-01A-21D-A145-05)
TCGA-A2-A04R	Infiltrating Ductal Carcinoma	Tumor	Methylation only	HumanMethylation450 (TCGA-A2-A04R-01A-41D-A10A-05)
TCGA-A2-A0CK	Infiltrating Lobular Carcinoma	Tumor	Methylation only	HumanMethylation450 (TCGA-A2-A0CK-01A-11D-A22B-05)
TCGA-A2-A0CO	Infiltrating Lobular Carcinoma	Tumor	Methylation only	HumanMethylation450 (TCGA-A2-A0CO-01A-13D-A22B-05)
TCGA-A2-A0CR	Infiltrating Lobular Carcinoma	Tumor	Methylation only	HumanMethylation450 (TCGA-A2-A0CR-01A-11D-A22B-05)
TCGA-A2-A0CT	Infiltrating Ductal Carcinoma	Tumor	Methylation only	HumanMethylation450 (TCGA-A2-A0CT-01A-31D-A10P-05)
TCGA-A2-A0EN	Infiltrating Lobular Carcinoma	Tumor	Methylation only	HumanMethylation450 (TCGA-A2-A0EN-01A-13D-A10P-05)
TCGA-A2-A0EP	Infiltrating Lobular Carcinoma	Tumor	Methylation only	HumanMethylation450 (TCGA-A2-A0EP-01A-52D-A230-05)
TCGA-A2-A0EU	Infiltrating Ductal Carcinoma	Tumor	Methylation only	HumanMethylation450 (TCGA-A2-A0EU-01A-22D-A10P-05)
TCGA-A2-A0ST	Infiltrating Ductal Carcinoma	Tumor	Methylation only	HumanMethylation450 (TCGA-A2-A0ST-01A-12D-A10P-05)
TCGA-A2-A0SU	Infiltrating Ductal Carcinoma	Tumor	Methylation only	HumanMethylation450 (TCGA-A2-A0SU-01A-11D-A10P-05)
TCGA-A2-A0SV	Infiltrating Ductal Carcinoma	Tumor	Methylation only	HumanMethylation450 (TCGA-A2-A0SV-01A-11D-A10P-05)
TCGA-A2-A0SW	Infiltrating Ductal Carcinoma	Tumor	Methylation only	HumanMethylation450 (TCGA-A2-A0SW-01A-11D-A10P-05)
TCGA-A2-A0SX	Infiltrating Ductal Carcinoma	Tumor	Methylation only	HumanMethylation450 (TCGA-A2-A0SX-01A-12D-A10P-05)
TCGA-A2-A0SY	Infiltrating Lobular Carcinoma	Tumor	Methylation only	HumanMethylation450 (TCGA-A2-A0SY-01A-31D-A10P-05)
TCGA-A2-A0T0	Infiltrating Ductal Carcinoma	Tumor	Methylation only	HumanMethylation450 (TCGA-A2-A0T0-01A-22D-A10P-05)
TCGA-A2-A0T1	Infiltrating Ductal Carcinoma	Tumor	Methylation only	HumanMethylation450 (TCGA-A2-A0T1-01A-21D-A10P-05)
TCGA-A2-A0T2	Infiltrating Ductal Carcinoma	Tumor	Methylation only	HumanMethylation450 (TCGA-A2-A0T2-01A-11D-A10P-05)
TCGA-A2-A0T4	Infiltrating Lobular Carcinoma	Tumor	Methylation only	HumanMethylation450 (TCGA-A2-A0T4-01A-31D-A10P-05)
TCGA-A2-A0T5	Infiltrating Ductal Carcinoma	Tumor	Methylation only	HumanMethylation450 (TCGA-A2-A0T5-01A-21D-A10P-05)
TCGA-A2-A0T6	Infiltrating Lobular Carcinoma	Tumor	Methylation only	HumanMethylation450 (TCGA-A2-A0T6-01A-11D-A10P-05)
TCGA-A2-A0T7	Infiltrating Ductal Carcinoma	Tumor	Methylation only	HumanMethylation450 (TCGA-A2-A0T7-01A-21D-A10P-05)
TCGA-A2-A0YC	Infiltrating Ductal Carcinoma	Tumor	Methylation only	HumanMethylation450 (TCGA-A2-A0YC-01A-11D-A10A-05)
TCGA-A2-A0YD	Infiltrating Lobular Carcinoma	Tumor	Methylation only	HumanMethylation450 (TCGA-A2-A0YD-01A-11D-A10A-05)
TCGA-A2-A0YE	Infiltrating Ductal Carcinoma	Tumor	Methylation only	HumanMethylation450 (TCGA-A2-A0YE-01A-11D-A10A-05)
TCGA-A2-A0YF	Infiltrating Ductal Carcinoma	Tumor	Methylation only	HumanMethylation450 (TCGA-A2-A0YF-01A-21D-A10A-05)
TCGA-A2-A0YG	Infiltrating Ductal Carcinoma	Tumor	Methylation only	HumanMethylation450 (TCGA-A2-A0YG-01A-21D-A10A-05)
TCGA-A2-A0YH	Infiltrating Ductal Carcinoma	Tumor	Methylation only	HumanMethylation450 (TCGA-A2-A0YH-01A-11D-A10A-05)
TCGA-A2-A0YI	Infiltrating Ductal Carcinoma	Tumor	Methylation only	HumanMethylation450 (TCGA-A2-A0YI-01A-31D-A10N-05)
TCGA-A2-A0YJ	Infiltrating Ductal Carcinoma	Tumor	Methylation only	HumanMethylation450 (TCGA-A2-A0YJ-01A-11D-A10A-05)
TCGA-A2-A0YK	Infiltrating Lobular Carcinoma	Tumor	Methylation only	HumanMethylation450 (TCGA-A2-A0YK-01A-22D-A10A-05)
TCGA-A2-A0YL	Infiltrating Lobular Carcinoma	Tumor	Methylation only	HumanMethylation450 (TCGA-A2-A0YL-01A-21D-A10A-05)
TCGA-A2-A0YM	Infiltrating Ductal Carcinoma	Tumor	Methylation only	HumanMethylation450 (TCGA-A2-A0YM-01A-11D-A10A-05)
TCGA-A2-A0YT	Infiltrating Ductal Carcinoma	Tumor	Methylation only	HumanMethylation450 (TCGA-A2-A0YT-01A-11D-A10A-05)
TCGA-A2-A1FV	Infiltrating Lobular Carcinoma	Tumor	Methylation only	HumanMethylation450 (TCGA-A2-A1FV-01A-11D-A13K-05)
TCGA-A2-A1FW	Infiltrating Ductal Carcinoma	Tumor	Methylation only	HumanMethylation450 (TCGA-A2-A1FW-01A-11D-A13K-05)
TCGA-A2-A1FX	Infiltrating Ductal Carcinoma	Tumor	Methylation only	HumanMethylation450 (TCGA-A2-A1FX-01A-11D-A13K-05)
TCGA-A2-A1FZ	Infiltrating Ductal Carcinoma	Tumor	Methylation only	HumanMethylation450 (TCGA-A2-A1FZ-01A-51D-A14H-05)
TCGA-A2-A1G0	Infiltrating Ductal Carcinoma	Tumor	Methylation only	HumanMethylation450 (TCGA-A2-A1G0-01A-11D-A13K-05)
TCGA-A2-A1G1	Infiltrating Ductal Carcinoma	Tumor	Methylation only	HumanMethylation450 (TCGA-A2-A1G1-01A-21D-A13K-05)
TCGA-A2-A1G4	Infiltrating Ductal Carcinoma	Tumor	Methylation only	HumanMethylation450 (TCGA-A2-A1G4-01A-11D-A13K-05)
TCGA-A2-A1G6	Infiltrating Ductal Carcinoma	Tumor	Methylation only	HumanMethylation450 (TCGA-A2-A1G6-01A-11D-A13K-05)
TCGA-A2-A259	Infiltrating Ductal Carcinoma	Tumor	Methylation only	HumanMethylation450 (TCGA-A2-A259-01A-11D-A16G-05)
TCGA-A2-A25A	Infiltrating Lobular Carcinoma	Tumor	Methylation only	HumanMethylation450 (TCGA-A2-A25A-01A-12D-A16G-05)
TCGA-A2-A25B	Infiltrating Ductal Carcinoma	Tumor	Methylation only	HumanMethylation450 (TCGA-A2-A25B-01A-11D-A16A-05)
TCGA-A2-A25C	Infiltrating Ductal Carcinoma	Tumor	Methylation only	HumanMethylation450 (TCGA-A2-A25C-01A-11D-A16A-05)
TCGA-A2-A25D	Infiltrating Lobular Carcinoma	Tumor	Methylation only	HumanMethylation450 (TCGA-A2-A25D-01A-12D-A16G-05)
TCGA-A2-A25E	Infiltrating Ductal Carcinoma	Tumor	Methylation only	HumanMethylation450 (TCGA-A2-A25E-01A-11D-A16A-05)
TCGA-A2-A25F	Infiltrating Ductal Carcinoma	Tumor	Methylation only	HumanMethylation450 (TCGA-A2-A25F-01A-11D-A16A-05)
TCGA-A2-A3KC	Infiltrating Lobular Carcinoma	Tumor	Methylation only	HumanMethylation450 (TCGA-A2-A3KC-01A-11D-A212-05)
TCGA-A2-A3KD	Mucinous Carcinoma	Tumor	Methylation only	HumanMethylation450 (TCGA-A2-A3KD-01A-12D-A212-05)
TCGA-A2-A3XS	Infiltrating Ductal Carcinoma	Tumor	Methylation only	HumanMethylation450 (TCGA-A2-A3XS-01A-11D-A230-05)
TCGA-A2-A3XT	Infiltrating Ductal Carcinoma	Tumor	Methylation only	HumanMethylation450 (TCGA-A2-A3XT-01A-11D-A230-05)
TCGA-A2-A3XU	Infiltrating Ductal Carcinoma	Tumor	Methylation only	HumanMethylation450 (TCGA-A2-A3XU-01A-12D-A230-05)
TCGA-A2-A3XV	Infiltrating Ductal Carcinoma	Tumor	Methylation only	HumanMethylation450 (TCGA-A2-A3XV-01A-21D-A23D-05)
TCGA-A2-A3XW	Infiltrating Ductal Carcinoma	Tumor	Methylation only	HumanMethylation450 (TCGA-A2-A3XW-01A-11D-A23D-05)
TCGA-A2-A3XX	Infiltrating Ductal Carcinoma	Tumor	Methylation only	HumanMethylation450 (TCGA-A2-A3XX-01A-21D-A23D-05)
TCGA-A2-A3XY	Infiltrating Ductal Carcinoma	Tumor	Methylation only	HumanMethylation450 (TCGA-A2-A3XY-01A-11D-A23D-05)
TCGA-A2-A3XZ	Infiltrating Ductal Carcinoma	Tumor	Methylation only	HumanMethylation450 (TCGA-A2-A3XZ-01A-42D-A23D-05)
TCGA-A2-A3Y0	Infiltrating Ductal Carcinoma	Tumor	Methylation only	HumanMethylation450 (TCGA-A2-A3Y0-01A-11D-A23D-05)
TCGA-A2-A4RW	Infiltrating Lobular Carcinoma	Tumor	Methylation only	HumanMethylation450 (TCGA-A2-A4RW-01A-21D-A268-05)
TCGA-A2-A4RX	Other specify	Tumor	Methylation only	HumanMethylation450 (TCGA-A2-A4RX-01A-11D-A268-05)
TCGA-A2-A4RY	Infiltrating Lobular Carcinoma	Tumor	Methylation only	HumanMethylation450 (TCGA-A2-A4RY-01A-31D-A268-05)
TCGA-A2-A4S0	Mucinous Carcinoma	Tumor	Methylation only	HumanMethylation450 (TCGA-A2-A4S0-01A-21D-A268-05)
TCGA-A2-A4S1	Other specify	Tumor	Methylation only	HumanMethylation450 (TCGA-A2-A4S1-01A-21D-A268-05)
TCGA-A2-A4S2	Infiltrating Lobular Carcinoma	Tumor	Methylation only	HumanMethylation450 (TCGA-A2-A4S2-01A-12D-A268-05)
TCGA-A2-A4S3	Infiltrating Ductal Carcinoma	Tumor	Methylation only	HumanMethylation450 (TCGA-A2-A4S3-01A-21D-A268-05)
TCGA-A7-A0CE	Infiltrating Ductal Carcinoma	Normal	Methylation & Expression	HumanMethylation450 (TCGA-A7-A0CE-11A-21D-A10Q-05)	IlluminaHiSeq_RNASeqV2 (TCGA-A7-A0CE-11A-21R-A089-07)
TCGA-A7-A0CE	Infiltrating Ductal Carcinoma	Tumor	Expression only		IlluminaHiSeq_RNASeqV2 (TCGA-A7-A0CE-01A-11R-A00Z-07)
TCGA-A7-A0CH	Infiltrating Ductal Carcinoma	Normal	Methylation & Expression	HumanMethylation450 (TCGA-A7-A0CH-11A-32D-A10Q-05)	IlluminaHiSeq_RNASeqV2 (TCGA-A7-A0CH-11A-32R-A089-07)
TCGA-A7-A0CH	Infiltrating Ductal Carcinoma	Tumor	Expression only		IlluminaHiSeq_RNASeqV2 (TCGA-A7-A0CH-01A-21R-A00Z-07)
TCGA-A7-A0D9	Infiltrating Ductal Carcinoma	Normal	Methylation & Expression	HumanMethylation450 (TCGA-A7-A0D9-11A-53D-A10Q-05)	IlluminaHiSeq_RNASeqV2 (TCGA-A7-A0D9-11A-53R-A089-07)
TCGA-A7-A0D9	Infiltrating Ductal Carcinoma	Tumor	Methylation & Expression	HumanMethylation450 (TCGA-A7-A0D9-01A-31D-A10P-05)	IlluminaHiSeq_RNASeqV2 (TCGA-A7-A0D9-01A-31R-A056-07)
TCGA-A7-A0DB	Infiltrating Ductal Carcinoma	Normal	Methylation & Expression	HumanMethylation450 (TCGA-A7-A0DB-11A-33D-A093-05)	IlluminaHiSeq_RNASeqV2 (TCGA-A7-A0DB-11A-33R-A089-07)
TCGA-A7-A0DB	Infiltrating Ductal Carcinoma	Tumor	Expression only		IlluminaHiSeq_RNASeqV2 (TCGA-A7-A0DB-01A-11R-A00Z-07)
TCGA-A7-A0DC	Infiltrating Ductal Carcinoma	Normal	Methylation & Expression	HumanMethylation450 (TCGA-A7-A0DC-11A-41D-A10Q-05)	IlluminaHiSeq_RNASeqV2 (TCGA-A7-A0DC-11A-41R-A089-07)
TCGA-A7-A0DC	Infiltrating Ductal Carcinoma	Tumor	Methylation & Expression	HumanMethylation450 (TCGA-A7-A0DC-01B-04D-A22R-05)	IlluminaHiSeq_RNASeqV2 (TCGA-A7-A0DC-01A-11R-A00Z-07)
TCGA-A7-A13D	Infiltrating Ductal Carcinoma	Tumor	Methylation only	HumanMethylation450 (TCGA-A7-A13D-01A-13D-A12R-05)
TCGA-A7-A13E	Infiltrating Ductal Carcinoma	Normal	Methylation & Expression	HumanMethylation450 (TCGA-A7-A13E-11A-61D-A12R-05)	IlluminaHiSeq_RNASeqV2 (TCGA-A7-A13E-11A-61R-A12P-07)
TCGA-A7-A13E	Infiltrating Ductal Carcinoma	Tumor	Methylation & Expression	HumanMethylation450 (TCGA-A7-A13E-01A-11D-A12R-05)	IlluminaHiSeq_RNASeqV2 (TCGA-A7-A13E-01A-11R-A12P-07)
TCGA-A7-A13F	Infiltrating Ductal Carcinoma	Normal	Methylation & Expression	HumanMethylation450 (TCGA-A7-A13F-11A-42D-A12R-05)	IlluminaHiSeq_RNASeqV2 (TCGA-A7-A13F-11A-42R-A12P-07)
TCGA-A7-A13F	Infiltrating Ductal Carcinoma	Tumor	Methylation & Expression	HumanMethylation450 (TCGA-A7-A13F-01A-11D-A12R-05)	IlluminaHiSeq_RNASeqV2 (TCGA-A7-A13F-01A-11R-A12P-07)
TCGA-A7-A13G	Infiltrating Ductal Carcinoma	Normal	Methylation & Expression	HumanMethylation450 (TCGA-A7-A13G-11A-51D-A13T-05)	IlluminaHiSeq_RNASeqV2 (TCGA-A7-A13G-11A-51R-A13Q-07)
TCGA-A7-A13G	Infiltrating Ductal Carcinoma	Tumor	Methylation & Expression	HumanMethylation450 (TCGA-A7-A13G-01A-11D-A13K-05)	IlluminaHiSeq_RNASeqV2 (TCGA-A7-A13G-01A-11R-A13Q-07)
TCGA-A7-A13G	Infiltrating Ductal Carcinoma	Tumor	Methylation only	HumanMethylation450 (TCGA-A7-A13G-01B-04D-A22R-05)
TCGA-A7-A13H	Infiltrating Lobular Carcinoma	Tumor	Methylation only	HumanMethylation450 (TCGA-A7-A13H-01A-11D-A22B-05)
TCGA-A7-A26E	Infiltrating Lobular Carcinoma	Tumor	Methylation only	HumanMethylation450 (TCGA-A7-A26E-01A-11D-A16A-05)
TCGA-A7-A26E	Infiltrating Lobular Carcinoma	Tumor	Methylation only	HumanMethylation450 (TCGA-A7-A26E-01A-11D-A27B-05)
TCGA-A7-A26E	Infiltrating Lobular Carcinoma	Tumor	Methylation only	HumanMethylation450 (TCGA-A7-A26E-01B-06D-A27B-05)
TCGA-A7-A26F	Other specify	Tumor	Methylation only	HumanMethylation450 (TCGA-A7-A26F-01A-21D-A16A-05)
TCGA-A7-A26F	Other specify	Tumor	Methylation only	HumanMethylation450 (TCGA-A7-A26F-01B-04D-A22R-05)
TCGA-A7-A26G	Other specify	Tumor	Methylation only	HumanMethylation450 (TCGA-A7-A26G-01A-21D-A16A-05)
TCGA-A7-A26H	Infiltrating Ductal Carcinoma	Tumor	Methylation only	HumanMethylation450 (TCGA-A7-A26H-01A-11D-A16A-05)
TCGA-A7-A26I	Infiltrating Ductal Carcinoma	Tumor	Methylation only	HumanMethylation450 (TCGA-A7-A26I-01A-11D-A16A-05)
TCGA-A7-A26J	Infiltrating Ductal Carcinoma	Tumor	Methylation only	HumanMethylation450 (TCGA-A7-A26J-01A-11D-A16A-05)
TCGA-A7-A26J	Infiltrating Ductal Carcinoma	Tumor	Methylation only	HumanMethylation450 (TCGA-A7-A26J-01A-11D-A27B-05)
TCGA-A7-A26J	Infiltrating Ductal Carcinoma	Tumor	Methylation only	HumanMethylation450 (TCGA-A7-A26J-01B-02D-A27B-05)
TCGA-A7-A2KD	Infiltrating Ductal Carcinoma	Tumor	Methylation only	HumanMethylation450 (TCGA-A7-A2KD-01A-31D-A21R-05)
TCGA-A7-A3IY	Mucinous Carcinoma	Tumor	Methylation only	HumanMethylation450 (TCGA-A7-A3IY-01A-21D-A21R-05)
TCGA-A7-A3IZ	Infiltrating Lobular Carcinoma	Tumor	Methylation only	HumanMethylation450 (TCGA-A7-A3IZ-01A-11D-A212-05)
TCGA-A7-A3J0	Mucinous Carcinoma	Tumor	Methylation only	HumanMethylation450 (TCGA-A7-A3J0-01A-11D-A212-05)
TCGA-A7-A3J1	Infiltrating Lobular Carcinoma	Tumor	Methylation only	HumanMethylation450 (TCGA-A7-A3J1-01A-11D-A212-05)
TCGA-A7-A3RF	Mucinous Carcinoma	Tumor	Methylation only	HumanMethylation450 (TCGA-A7-A3RF-01A-11D-A22B-05)
TCGA-A7-A425	Infiltrating Lobular Carcinoma	Tumor	Methylation only	HumanMethylation450 (TCGA-A7-A425-01A-11D-A244-05)
TCGA-A7-A426	Infiltrating Lobular Carcinoma	Tumor	Methylation only	HumanMethylation450 (TCGA-A7-A426-01A-22D-A244-05)
TCGA-A7-A4SA	Infiltrating Lobular Carcinoma	Tumor	Methylation only	HumanMethylation450 (TCGA-A7-A4SA-01A-11D-A268-05)
TCGA-A7-A4SB	Infiltrating Lobular Carcinoma	Tumor	Methylation only	HumanMethylation450 (TCGA-A7-A4SB-01A-21D-A268-05)
TCGA-A7-A4SC	Infiltrating Lobular Carcinoma	Tumor	Methylation only	HumanMethylation450 (TCGA-A7-A4SC-01A-12D-A268-05)
TCGA-A7-A4SD	Infiltrating Ductal Carcinoma	Tumor	Methylation only	HumanMethylation450 (TCGA-A7-A4SD-01A-11D-A268-05)
TCGA-A7-A4SE	Infiltrating Ductal Carcinoma	Tumor	Methylation only	HumanMethylation450 (TCGA-A7-A4SE-01A-11D-A268-05)
TCGA-A7-A4SF	Infiltrating Ductal Carcinoma	Tumor	Methylation only	HumanMethylation450 (TCGA-A7-A4SF-01A-11D-A268-05)
TCGA-A7-A5ZV	Infiltrating Carcinoma NOS	Tumor	Methylation only	HumanMethylation450 (TCGA-A7-A5ZV-01A-11D-A28C-05)
TCGA-A7-A5ZW	Infiltrating Ductal Carcinoma	Tumor	Methylation only	HumanMethylation450 (TCGA-A7-A5ZW-01A-12D-A29O-05)
TCGA-A7-A5ZX	Infiltrating Lobular Carcinoma	Tumor	Methylation only	HumanMethylation450 (TCGA-A7-A5ZX-01A-12D-A29O-05)
TCGA-A7-A6VV	Infiltrating Ductal Carcinoma	Tumor	Methylation only	HumanMethylation450 (TCGA-A7-A6VV-01A-22D-A33F-05)
TCGA-A7-A6VW	Infiltrating Ductal Carcinoma	Tumor	Methylation only	HumanMethylation450 (TCGA-A7-A6VW-01A-21D-A33F-05)
TCGA-A7-A6VX	Infiltrating Ductal Carcinoma	Tumor	Methylation only	HumanMethylation450 (TCGA-A7-A6VX-01A-12D-A33F-05)
TCGA-A7-A6VY	Infiltrating Ductal Carcinoma	Tumor	Methylation only	HumanMethylation450 (TCGA-A7-A6VY-01A-12D-A33F-05)
TCGA-A8-A075	Infiltrating Ductal Carcinoma	Tumor	Methylation only	HumanMethylation450 (TCGA-A8-A075-01A-11D-A10P-05)
TCGA-A8-A08O	Infiltrating Ductal Carcinoma	Tumor	Methylation only	HumanMethylation450 (TCGA-A8-A08O-01A-21D-A10P-05)
TCGA-A8-A0A6	Infiltrating Lobular Carcinoma	Tumor	Methylation only	HumanMethylation450 (TCGA-A8-A0A6-01A-12D-A10P-05)
TCGA-A8-A0AD	Mixed Histology (please specify)	Tumor	Methylation only	HumanMethylation450 (TCGA-A8-A0AD-01A-11D-A10P-05)
TCGA-AC-A23C	Infiltrating Ductal Carcinoma	Tumor	Methylation only	HumanMethylation450 (TCGA-AC-A23C-01A-12D-A16A-05)
TCGA-AC-A23E	Infiltrating Ductal Carcinoma	Tumor	Methylation only	HumanMethylation450 (TCGA-AC-A23E-01A-11D-A161-05)
TCGA-AC-A23G	Infiltrating Lobular Carcinoma	Tumor	Methylation only	HumanMethylation450 (TCGA-AC-A23G-01A-11D-A212-05)
TCGA-AC-A23H	Infiltrating Ductal Carcinoma	Normal	Methylation & Expression	HumanMethylation450 (TCGA-AC-A23H-11A-12D-A161-05)	IlluminaHiSeq_RNASeqV2 (TCGA-AC-A23H-11A-12R-A157-07)
TCGA-AC-A23H	Infiltrating Ductal Carcinoma	Tumor	Methylation & Expression	HumanMethylation450 (TCGA-AC-A23H-01A-11D-A161-05)	IlluminaHiSeq_RNASeqV2 (TCGA-AC-A23H-01A-11R-A157-07)
TCGA-AC-A2B8	Infiltrating Lobular Carcinoma	Tumor	Methylation only	HumanMethylation450 (TCGA-AC-A2B8-01A-11D-A17F-05)
TCGA-AC-A2BK	Infiltrating Ductal Carcinoma	Tumor	Methylation only	HumanMethylation450 (TCGA-AC-A2BK-01A-11D-A21R-05)
TCGA-AC-A2BM	Infiltrating Ductal Carcinoma	Tumor	Methylation only	HumanMethylation450 (TCGA-AC-A2BM-01A-11D-A21R-05)
TCGA-AC-A2FB	Infiltrating Lobular Carcinoma	Normal	Methylation & Expression	HumanMethylation450 (TCGA-AC-A2FB-11A-13D-A17F-05)	IlluminaHiSeq_RNASeqV2 (TCGA-AC-A2FB-11A-13R-A17B-07)
TCGA-AC-A2FB	Infiltrating Lobular Carcinoma	Tumor	Methylation & Expression	HumanMethylation450 (TCGA-AC-A2FB-01A-11D-A17F-05)	IlluminaHiSeq_RNASeqV2 (TCGA-AC-A2FB-01A-11R-A17B-07)
TCGA-AC-A2FE	Infiltrating Lobular Carcinoma	Tumor	Methylation only	HumanMethylation450 (TCGA-AC-A2FE-01A-11D-A19Z-05)
TCGA-AC-A2FF	Infiltrating Lobular Carcinoma	Normal	Methylation & Expression	HumanMethylation450 (TCGA-AC-A2FF-11A-13D-A17F-05)	IlluminaHiSeq_RNASeqV2 (TCGA-AC-A2FF-11A-13R-A17B-07)
TCGA-AC-A2FF	Infiltrating Lobular Carcinoma	Tumor	Methylation & Expression	HumanMethylation450 (TCGA-AC-A2FF-01A-11D-A17F-05)	IlluminaHiSeq_RNASeqV2 (TCGA-AC-A2FF-01A-11R-A17B-07)
TCGA-AC-A2FG	Infiltrating Lobular Carcinoma	Normal	Methylation only	HumanMethylation450 (TCGA-AC-A2FG-11A-22D-A17F-05)
TCGA-AC-A2FG	Infiltrating Lobular Carcinoma	Tumor	Methylation only	HumanMethylation450 (TCGA-AC-A2FG-01A-11D-A17F-05)
TCGA-AC-A2FK	Infiltrating Lobular Carcinoma	Tumor	Methylation only	HumanMethylation450 (TCGA-AC-A2FK-01A-12D-A17Z-05)
TCGA-AC-A2FM	Infiltrating Lobular Carcinoma	Normal	Methylation & Expression	HumanMethylation450 (TCGA-AC-A2FM-11B-32D-A19Z-05)	IlluminaHiSeq_RNASeqV2 (TCGA-AC-A2FM-11B-32R-A19W-07)
TCGA-AC-A2FM	Infiltrating Lobular Carcinoma	Tumor	Methylation & Expression	HumanMethylation450 (TCGA-AC-A2FM-01A-11D-A19Z-05)	IlluminaHiSeq_RNASeqV2 (TCGA-AC-A2FM-01A-11R-A19W-07)
TCGA-AC-A2FO	Infiltrating Lobular Carcinoma	Tumor	Methylation only	HumanMethylation450 (TCGA-AC-A2FO-01A-11D-A17Z-05)
TCGA-AC-A2QH	Other specify	Tumor	Methylation only	HumanMethylation450 (TCGA-AC-A2QH-01A-11D-A18O-05)
TCGA-AC-A2QH	Other specify	Tumor	Methylation only	HumanMethylation450 (TCGA-AC-A2QH-01B-04D-A22R-05)
TCGA-AC-A2QI	Infiltrating Lobular Carcinoma	Tumor	Methylation only	HumanMethylation450 (TCGA-AC-A2QI-01A-12D-A19Z-05)
TCGA-AC-A2QJ	Other specify	Tumor	Methylation only	HumanMethylation450 (TCGA-AC-A2QJ-01A-12D-A19Z-05)
TCGA-AC-A3BB	Infiltrating Lobular Carcinoma	Tumor	Methylation only	HumanMethylation450 (TCGA-AC-A3BB-01A-21D-A19Z-05)
TCGA-AC-A3EH	Other specify	Tumor	Methylation only	HumanMethylation450 (TCGA-AC-A3EH-01A-22D-A22B-05)
TCGA-AC-A3HN	Infiltrating Lobular Carcinoma	Tumor	Methylation only	HumanMethylation450 (TCGA-AC-A3HN-01A-11D-A212-05)
TCGA-AC-A3OD	Infiltrating Lobular Carcinoma	Tumor	Methylation only	HumanMethylation450 (TCGA-AC-A3OD-01A-11D-A21R-05)
TCGA-AC-A3OD	Infiltrating Lobular Carcinoma	Tumor	Methylation only	HumanMethylation450 (TCGA-AC-A3OD-01B-06D-A22R-05)
TCGA-AC-A3QP	Infiltrating Lobular Carcinoma	Tumor	Methylation only	HumanMethylation450 (TCGA-AC-A3QP-01A-11D-A230-05)
TCGA-AC-A3QQ	Infiltrating Lobular Carcinoma	Tumor	Methylation only	HumanMethylation450 (TCGA-AC-A3QQ-01A-11D-A22B-05)
TCGA-AC-A3TM	Infiltrating Lobular Carcinoma	Tumor	Methylation only	HumanMethylation450 (TCGA-AC-A3TM-01A-11D-A22B-05)
TCGA-AC-A3TN	Infiltrating Lobular Carcinoma	Tumor	Methylation only	HumanMethylation450 (TCGA-AC-A3TN-01A-11D-A22B-05)
TCGA-AC-A3W5	Infiltrating Lobular Carcinoma	Tumor	Methylation only	HumanMethylation450 (TCGA-AC-A3W5-01A-11D-A22B-05)
TCGA-AC-A3W6	Infiltrating Lobular Carcinoma	Tumor	Methylation only	HumanMethylation450 (TCGA-AC-A3W6-01A-12D-A22B-05)
TCGA-AC-A3W7	Infiltrating Lobular Carcinoma	Tumor	Methylation only	HumanMethylation450 (TCGA-AC-A3W7-01A-11D-A22B-05)
TCGA-AC-A3YI	Infiltrating Lobular Carcinoma	Tumor	Methylation only	HumanMethylation450 (TCGA-AC-A3YI-01A-21D-A23D-05)
TCGA-AC-A3YJ	Other specify	Tumor	Methylation only	HumanMethylation450 (TCGA-AC-A3YJ-01A-11D-A230-05)
TCGA-AC-A5EH	Infiltrating Ductal Carcinoma	Tumor	Methylation only	HumanMethylation450 (TCGA-AC-A5EH-01A-11D-A28C-05)
TCGA-AC-A5XS	Infiltrating Lobular Carcinoma	Tumor	Methylation only	HumanMethylation450 (TCGA-AC-A5XS-01A-11D-A29O-05)
TCGA-AC-A5XU	Infiltrating Ductal Carcinoma	Tumor	Methylation only	HumanMethylation450 (TCGA-AC-A5XU-01A-11D-A28C-05)
TCGA-AC-A62V	Infiltrating Ductal Carcinoma	Tumor	Methylation only	HumanMethylation450 (TCGA-AC-A62V-01A-11D-A31V-05)
TCGA-AC-A62X	Infiltrating Ductal Carcinoma	Tumor	Methylation only	HumanMethylation450 (TCGA-AC-A62X-01A-11D-A29O-05)
TCGA-AC-A62Y	Infiltrating Lobular Carcinoma	Tumor	Methylation only	HumanMethylation450 (TCGA-AC-A62Y-01A-11D-A29O-05)
TCGA-AC-A6IV	Infiltrating Lobular Carcinoma	Tumor	Methylation only	HumanMethylation450 (TCGA-AC-A6IV-01A-12D-A33F-05)
TCGA-AC-A6IW	Infiltrating Ductal Carcinoma	Tumor	Methylation only	HumanMethylation450 (TCGA-AC-A6IW-01A-12D-A33F-05)
TCGA-AC-A6IX	Infiltrating Lobular Carcinoma	Tumor	Methylation only	HumanMethylation450 (TCGA-AC-A6IX-01A-12D-A32T-05)
TCGA-AC-A6NO	[Not Available]	Tumor	Methylation only	HumanMethylation450 (TCGA-AC-A6NO-01A-12D-A33F-05)
TCGA-AC-A7VB	Infiltrating Ductal Carcinoma	Tumor	Methylation only	HumanMethylation450 (TCGA-AC-A7VB-01A-11D-A357-05)
TCGA-AC-A7VC	Metaplastic Carcinoma	Tumor	Methylation only	HumanMethylation450 (TCGA-AC-A7VC-01A-11D-A357-05)
TCGA-AC-A8OP	Infiltrating Ductal Carcinoma	Tumor	Methylation only	HumanMethylation450 (TCGA-AC-A8OP-01A-11D-A36K-05)
TCGA-AN-A0XL	Infiltrating Ductal Carcinoma	Tumor	Methylation only	HumanMethylation450 (TCGA-AN-A0XL-01A-11D-A10N-05)
TCGA-AN-A0XN	Infiltrating Ductal Carcinoma	Tumor	Methylation only	HumanMethylation450 (TCGA-AN-A0XN-01A-21D-A10A-05)
TCGA-AN-A0XO	Infiltrating Ductal Carcinoma	Tumor	Methylation only	HumanMethylation450 (TCGA-AN-A0XO-01A-11D-A10A-05)
TCGA-AN-A0XP	Infiltrating Ductal Carcinoma	Tumor	Methylation only	HumanMethylation450 (TCGA-AN-A0XP-01A-11D-A10A-05)
TCGA-AN-A0XR	Infiltrating Ductal Carcinoma	Tumor	Methylation only	HumanMethylation450 (TCGA-AN-A0XR-01A-11D-A10A-05)
TCGA-AN-A0XS	Infiltrating Ductal Carcinoma	Tumor	Methylation only	HumanMethylation450 (TCGA-AN-A0XS-01A-22D-A10A-05)
TCGA-AN-A0XT	Infiltrating Ductal Carcinoma	Tumor	Methylation only	HumanMethylation450 (TCGA-AN-A0XT-01A-11D-A10A-05)
TCGA-AN-A0XU	Infiltrating Ductal Carcinoma	Tumor	Methylation only	HumanMethylation450 (TCGA-AN-A0XU-01A-11D-A10A-05)
TCGA-AN-A0XV	Infiltrating Ductal Carcinoma	Tumor	Methylation only	HumanMethylation450 (TCGA-AN-A0XV-01A-11D-A10A-05)
TCGA-AN-A0XW	Infiltrating Ductal Carcinoma	Tumor	Methylation only	HumanMethylation450 (TCGA-AN-A0XW-01A-11D-A10A-05)
TCGA-AO-A03L	Infiltrating Ductal Carcinoma	Tumor	Methylation only	HumanMethylation450 (TCGA-AO-A03L-01A-41D-A10P-05)
TCGA-AO-A03M	Infiltrating Ductal Carcinoma	Tumor	Methylation only	HumanMethylation450 (TCGA-AO-A03M-01B-11D-A10N-05)
TCGA-AO-A03N	Infiltrating Ductal Carcinoma	Tumor	Methylation only	HumanMethylation450 (TCGA-AO-A03N-01B-11D-A10N-05)
TCGA-AO-A03U	Other specify	Tumor	Methylation only	HumanMethylation450 (TCGA-AO-A03U-01B-21D-A10N-05)
TCGA-AO-A0JA	Infiltrating Ductal Carcinoma	Tumor	Methylation only	HumanMethylation450 (TCGA-AO-A0JA-01A-11D-A10P-05)
TCGA-AO-A0JB	Infiltrating Ductal Carcinoma	Tumor	Methylation only	HumanMethylation450 (TCGA-AO-A0JB-01A-11D-A10P-05)
TCGA-AO-A0JC	Infiltrating Ductal Carcinoma	Tumor	Methylation only	HumanMethylation450 (TCGA-AO-A0JC-01A-11D-A10P-05)
TCGA-AO-A0JD	Infiltrating Ductal Carcinoma	Tumor	Methylation only	HumanMethylation450 (TCGA-AO-A0JD-01A-11D-A10P-05)
TCGA-AO-A0JE	Infiltrating Ductal Carcinoma	Tumor	Methylation only	HumanMethylation450 (TCGA-AO-A0JE-01A-11D-A10P-05)
TCGA-AO-A0JF	Infiltrating Ductal Carcinoma	Tumor	Methylation only	HumanMethylation450 (TCGA-AO-A0JF-01A-11D-A10P-05)
TCGA-AO-A0JG	Other specify	Tumor	Methylation only	HumanMethylation450 (TCGA-AO-A0JG-01A-31D-A10P-05)
TCGA-AO-A0JI	Infiltrating Ductal Carcinoma	Tumor	Methylation only	HumanMethylation450 (TCGA-AO-A0JI-01A-21D-A10P-05)
TCGA-AO-A0JJ	Infiltrating Lobular Carcinoma	Tumor	Methylation only	HumanMethylation450 (TCGA-AO-A0JJ-01A-11D-A10P-05)
TCGA-AO-A0JL	Infiltrating Ductal Carcinoma	Tumor	Methylation only	HumanMethylation450 (TCGA-AO-A0JL-01A-11D-A10P-05)
TCGA-AO-A0JM	Infiltrating Ductal Carcinoma	Tumor	Methylation only	HumanMethylation450 (TCGA-AO-A0JM-01A-21D-A10P-05)
TCGA-AO-A124	Other specify	Tumor	Methylation only	HumanMethylation450 (TCGA-AO-A124-01A-11D-A10N-05)
TCGA-AO-A125	Other specify	Tumor	Methylation only	HumanMethylation450 (TCGA-AO-A125-01A-11D-A10N-05)
TCGA-AO-A126	Infiltrating Ductal Carcinoma	Tumor	Methylation only	HumanMethylation450 (TCGA-AO-A126-01A-11D-A10N-05)
TCGA-AO-A128	Infiltrating Ductal Carcinoma	Tumor	Methylation only	HumanMethylation450 (TCGA-AO-A128-01A-11D-A10N-05)
TCGA-AO-A129	Infiltrating Ductal Carcinoma	Tumor	Methylation only	HumanMethylation450 (TCGA-AO-A129-01A-21D-A10N-05)
TCGA-AO-A12B	Infiltrating Ductal Carcinoma	Tumor	Methylation only	HumanMethylation450 (TCGA-AO-A12B-01A-11D-A10N-05)
TCGA-AO-A12C	Infiltrating Ductal Carcinoma	Tumor	Methylation only	HumanMethylation450 (TCGA-AO-A12C-01A-11D-A10N-05)
TCGA-AO-A12E	Infiltrating Lobular Carcinoma	Tumor	Methylation only	HumanMethylation450 (TCGA-AO-A12E-01A-11D-A10N-05)
TCGA-AO-A12G	Other specify	Tumor	Methylation only	HumanMethylation450 (TCGA-AO-A12G-01A-11D-A10N-05)
TCGA-AO-A1KO	Infiltrating Lobular Carcinoma	Tumor	Methylation only	HumanMethylation450 (TCGA-AO-A1KO-01A-31D-A13K-05)
TCGA-AO-A1KP	Infiltrating Ductal Carcinoma	Tumor	Methylation only	HumanMethylation450 (TCGA-AO-A1KP-01A-11D-A13K-05)
TCGA-AO-A1KQ	Infiltrating Ductal Carcinoma	Tumor	Methylation only	HumanMethylation450 (TCGA-AO-A1KQ-01A-11D-A13K-05)
TCGA-AO-A1KR	Infiltrating Ductal Carcinoma	Tumor	Methylation only	HumanMethylation450 (TCGA-AO-A1KR-01A-12D-A145-05)
TCGA-AO-A1KS	Infiltrating Lobular Carcinoma	Tumor	Methylation only	HumanMethylation450 (TCGA-AO-A1KS-01A-11D-A13K-05)
TCGA-AO-A1KT	Infiltrating Ductal Carcinoma	Tumor	Methylation only	HumanMethylation450 (TCGA-AO-A1KT-01A-11D-A13K-05)
TCGA-AQ-A04H	Infiltrating Ductal Carcinoma	Tumor	Methylation only	HumanMethylation450 (TCGA-AQ-A04H-01B-11D-A10N-05)
TCGA-AQ-A04L	Infiltrating Ductal Carcinoma	Tumor	Methylation only	HumanMethylation450 (TCGA-AQ-A04L-01B-21D-A10N-05)
TCGA-AQ-A0Y5	Infiltrating Ductal Carcinoma	Tumor	Methylation only	HumanMethylation450 (TCGA-AQ-A0Y5-01A-11D-A14N-05)
TCGA-AQ-A1H2	Infiltrating Ductal Carcinoma	Tumor	Methylation only	HumanMethylation450 (TCGA-AQ-A1H2-01A-11D-A13K-05)
TCGA-AQ-A1H3	Infiltrating Ductal Carcinoma	Tumor	Methylation only	HumanMethylation450 (TCGA-AQ-A1H3-01A-31D-A13K-05)
TCGA-AQ-A54N	Infiltrating Ductal Carcinoma	Tumor	Methylation only	HumanMethylation450 (TCGA-AQ-A54N-01A-11D-A268-05)
TCGA-AQ-A54O	Infiltrating Ductal Carcinoma	Tumor	Methylation only	HumanMethylation450 (TCGA-AQ-A54O-01A-11D-A268-05)
TCGA-AQ-A7U7	Infiltrating Lobular Carcinoma	Tumor	Methylation only	HumanMethylation450 (TCGA-AQ-A7U7-01A-22D-A357-05)
TCGA-AR-A0TP	Infiltrating Ductal Carcinoma	Tumor	Methylation only	HumanMethylation450 (TCGA-AR-A0TP-01A-11D-A10P-05)
TCGA-AR-A0TQ	Infiltrating Ductal Carcinoma	Tumor	Methylation only	HumanMethylation450 (TCGA-AR-A0TQ-01A-11D-A10P-05)
TCGA-AR-A0TR	Infiltrating Ductal Carcinoma	Tumor	Methylation only	HumanMethylation450 (TCGA-AR-A0TR-01A-11D-A10P-05)
TCGA-AR-A0TT	Infiltrating Ductal Carcinoma	Tumor	Methylation only	HumanMethylation450 (TCGA-AR-A0TT-01A-31D-A10P-05)
TCGA-AR-A0TU	Infiltrating Ductal Carcinoma	Tumor	Methylation only	HumanMethylation450 (TCGA-AR-A0TU-01A-31D-A10A-05)
TCGA-AR-A0TV	Infiltrating Ductal Carcinoma	Tumor	Methylation only	HumanMethylation450 (TCGA-AR-A0TV-01A-21D-A10P-05)
TCGA-AR-A0TW	Infiltrating Ductal Carcinoma	Tumor	Methylation only	HumanMethylation450 (TCGA-AR-A0TW-01A-11D-A10P-05)
TCGA-AR-A0TX	Infiltrating Ductal Carcinoma	Tumor	Methylation only	HumanMethylation450 (TCGA-AR-A0TX-01A-11D-A10P-05)
TCGA-AR-A0TZ	Infiltrating Ductal Carcinoma	Tumor	Methylation only	HumanMethylation450 (TCGA-AR-A0TZ-01A-12D-A10P-05)
TCGA-AR-A0U0	Infiltrating Ductal Carcinoma	Tumor	Methylation only	HumanMethylation450 (TCGA-AR-A0U0-01A-11D-A10A-05)
TCGA-AR-A0U2	Infiltrating Ductal Carcinoma	Tumor	Methylation only	HumanMethylation450 (TCGA-AR-A0U2-01A-11D-A10A-05)
TCGA-AR-A0U3	Infiltrating Ductal Carcinoma	Tumor	Methylation only	HumanMethylation450 (TCGA-AR-A0U3-01A-11D-A10A-05)
TCGA-AR-A0U4	Infiltrating Ductal Carcinoma	Tumor	Methylation only	HumanMethylation450 (TCGA-AR-A0U4-01A-11D-A10A-05)
TCGA-AR-A1AI	Medullary Carcinoma	Tumor	Methylation only	HumanMethylation450 (TCGA-AR-A1AI-01A-11D-A12R-05)
TCGA-AR-A1AJ	Infiltrating Ductal Carcinoma	Tumor	Methylation only	HumanMethylation450 (TCGA-AR-A1AJ-01A-21D-A12R-05)
TCGA-AR-A1AK	Infiltrating Lobular Carcinoma	Tumor	Methylation only	HumanMethylation450 (TCGA-AR-A1AK-01A-21D-A12R-05)
TCGA-AR-A1AL	Infiltrating Lobular Carcinoma	Tumor	Methylation only	HumanMethylation450 (TCGA-AR-A1AL-01A-21D-A12R-05)
TCGA-AR-A1AM	Mixed Histology (please specify)	Tumor	Methylation only	HumanMethylation450 (TCGA-AR-A1AM-01A-41D-A22B-05)
TCGA-AR-A1AN	Infiltrating Ductal Carcinoma	Tumor	Methylation only	HumanMethylation450 (TCGA-AR-A1AN-01A-11D-A12R-05)
TCGA-AR-A1AO	Infiltrating Ductal Carcinoma	Tumor	Methylation only	HumanMethylation450 (TCGA-AR-A1AO-01A-11D-A12R-05)
TCGA-AR-A1AP	Infiltrating Ductal Carcinoma	Tumor	Methylation only	HumanMethylation450 (TCGA-AR-A1AP-01A-11D-A12R-05)
TCGA-AR-A1AQ	Infiltrating Ductal Carcinoma	Tumor	Methylation only	HumanMethylation450 (TCGA-AR-A1AQ-01A-11D-A12R-05)
TCGA-AR-A1AR	Infiltrating Ductal Carcinoma	Tumor	Methylation only	HumanMethylation450 (TCGA-AR-A1AR-01A-31D-A138-05)
TCGA-AR-A1AS	Infiltrating Ductal Carcinoma	Tumor	Methylation only	HumanMethylation450 (TCGA-AR-A1AS-01A-11D-A12R-05)
TCGA-AR-A1AT	Infiltrating Lobular Carcinoma	Tumor	Methylation only	HumanMethylation450 (TCGA-AR-A1AT-01A-11D-A12R-05)
TCGA-AR-A1AU	Infiltrating Ductal Carcinoma	Tumor	Methylation only	HumanMethylation450 (TCGA-AR-A1AU-01A-11D-A12R-05)
TCGA-AR-A1AV	Infiltrating Ductal Carcinoma	Tumor	Methylation only	HumanMethylation450 (TCGA-AR-A1AV-01A-21D-A12R-05)
TCGA-AR-A1AW	Infiltrating Ductal Carcinoma	Tumor	Methylation only	HumanMethylation450 (TCGA-AR-A1AW-01A-21D-A12R-05)
TCGA-AR-A1AX	Infiltrating Ductal Carcinoma	Tumor	Methylation only	HumanMethylation450 (TCGA-AR-A1AX-01A-11D-A12R-05)
TCGA-AR-A1AY	Infiltrating Ductal Carcinoma	Tumor	Methylation only	HumanMethylation450 (TCGA-AR-A1AY-01A-21D-A12R-05)
TCGA-AR-A24H	Infiltrating Lobular Carcinoma	Tumor	Methylation only	HumanMethylation450 (TCGA-AR-A24H-01A-11D-A16A-05)
TCGA-AR-A24K	Infiltrating Ductal Carcinoma	Tumor	Methylation only	HumanMethylation450 (TCGA-AR-A24K-01A-11D-A16A-05)
TCGA-AR-A24L	Infiltrating Ductal Carcinoma	Tumor	Methylation only	HumanMethylation450 (TCGA-AR-A24L-01A-11D-A16A-05)
TCGA-AR-A24M	Mixed Histology (please specify)	Tumor	Methylation only	HumanMethylation450 (TCGA-AR-A24M-01A-11D-A16A-05)
TCGA-AR-A24N	Infiltrating Ductal Carcinoma	Tumor	Methylation only	HumanMethylation450 (TCGA-AR-A24N-01A-11D-A16A-05)
TCGA-AR-A24O	Mixed Histology (please specify)	Tumor	Methylation only	HumanMethylation450 (TCGA-AR-A24O-01A-11D-A16A-05)
TCGA-AR-A24P	Infiltrating Ductal Carcinoma	Tumor	Methylation only	HumanMethylation450 (TCGA-AR-A24P-01A-11D-A16A-05)
TCGA-AR-A24Q	Infiltrating Ductal Carcinoma	Tumor	Methylation only	HumanMethylation450 (TCGA-AR-A24Q-01A-12D-A16A-05)
TCGA-AR-A24R	Infiltrating Ductal Carcinoma	Tumor	Methylation only	HumanMethylation450 (TCGA-AR-A24R-01A-11D-A16A-05)
TCGA-AR-A24S	Infiltrating Ductal Carcinoma	Tumor	Methylation only	HumanMethylation450 (TCGA-AR-A24S-01A-11D-A16A-05)
TCGA-AR-A24T	Infiltrating Lobular Carcinoma	Tumor	Methylation only	HumanMethylation450 (TCGA-AR-A24T-01A-11D-A16A-05)
TCGA-AR-A24U	Infiltrating Ductal Carcinoma	Tumor	Methylation only	HumanMethylation450 (TCGA-AR-A24U-01A-11D-A16A-05)
TCGA-AR-A24V	Infiltrating Ductal Carcinoma	Tumor	Methylation only	HumanMethylation450 (TCGA-AR-A24V-01A-21D-A16A-05)
TCGA-AR-A24W	Infiltrating Ductal Carcinoma	Tumor	Methylation only	HumanMethylation450 (TCGA-AR-A24W-01A-11D-A16A-05)
TCGA-AR-A24X	Mixed Histology (please specify)	Tumor	Methylation only	HumanMethylation450 (TCGA-AR-A24X-01A-11D-A16A-05)
TCGA-AR-A24Z	Infiltrating Ductal Carcinoma	Tumor	Methylation only	HumanMethylation450 (TCGA-AR-A24Z-01A-11D-A16A-05)
TCGA-AR-A250	Infiltrating Ductal Carcinoma	Tumor	Methylation only	HumanMethylation450 (TCGA-AR-A250-01A-31D-A16A-05)
TCGA-AR-A251	Infiltrating Ductal Carcinoma	Tumor	Methylation only	HumanMethylation450 (TCGA-AR-A251-01A-12D-A16A-05)
TCGA-AR-A252	Infiltrating Ductal Carcinoma	Tumor	Methylation only	HumanMethylation450 (TCGA-AR-A252-01A-11D-A16A-05)
TCGA-AR-A254	Infiltrating Ductal Carcinoma	Tumor	Methylation only	HumanMethylation450 (TCGA-AR-A254-01A-21D-A16A-05)
TCGA-AR-A255	Infiltrating Ductal Carcinoma	Tumor	Methylation only	HumanMethylation450 (TCGA-AR-A255-01A-11D-A16A-05)
TCGA-AR-A256	Infiltrating Ductal Carcinoma	Tumor	Methylation only	HumanMethylation450 (TCGA-AR-A256-01A-11D-A16A-05)
TCGA-AR-A2LE	Infiltrating Lobular Carcinoma	Tumor	Methylation only	HumanMethylation450 (TCGA-AR-A2LE-01A-11D-A17Z-05)
TCGA-AR-A2LH	Infiltrating Lobular Carcinoma	Tumor	Methylation only	HumanMethylation450 (TCGA-AR-A2LH-01A-31D-A18O-05)
TCGA-AR-A2LJ	Infiltrating Lobular Carcinoma	Tumor	Methylation only	HumanMethylation450 (TCGA-AR-A2LJ-01A-12D-A19Z-05)
TCGA-AR-A2LK	Infiltrating Lobular Carcinoma	Tumor	Methylation only	HumanMethylation450 (TCGA-AR-A2LK-01A-11D-A17Z-05)
TCGA-AR-A2LL	Infiltrating Lobular Carcinoma	Tumor	Methylation only	HumanMethylation450 (TCGA-AR-A2LL-01A-11D-A17Z-05)
TCGA-AR-A2LM	Infiltrating Lobular Carcinoma	Tumor	Methylation only	HumanMethylation450 (TCGA-AR-A2LM-01A-11D-A17Z-05)
TCGA-AR-A2LN	Infiltrating Lobular Carcinoma	Tumor	Methylation only	HumanMethylation450 (TCGA-AR-A2LN-01A-21D-A18O-05)
TCGA-AR-A2LO	Infiltrating Lobular Carcinoma	Tumor	Methylation only	HumanMethylation450 (TCGA-AR-A2LO-01A-31D-A18O-05)
TCGA-AR-A2LQ	Infiltrating Lobular Carcinoma	Tumor	Methylation only	HumanMethylation450 (TCGA-AR-A2LQ-01A-22D-A18O-05)
TCGA-AR-A2LR	Other specify	Tumor	Methylation only	HumanMethylation450 (TCGA-AR-A2LR-01A-12D-A18O-05)
TCGA-AR-A5QN	Infiltrating Lobular Carcinoma	Tumor	Methylation only	HumanMethylation450 (TCGA-AR-A5QN-01A-12D-A28C-05)
TCGA-AR-A5QP	Infiltrating Lobular Carcinoma	Tumor	Methylation only	HumanMethylation450 (TCGA-AR-A5QP-01A-11D-A28C-05)
TCGA-AR-A5QQ	Other specify	Tumor	Methylation only	HumanMethylation450 (TCGA-AR-A5QQ-01A-11D-A28C-05)
TCGA-B6-A0I1	Infiltrating Ductal Carcinoma	Tumor	Methylation only	HumanMethylation450 (TCGA-B6-A0I1-01A-11D-A21R-05)
TCGA-B6-A0IK	Infiltrating Ductal Carcinoma	Tumor	Methylation only	HumanMethylation450 (TCGA-B6-A0IK-01A-12D-A10P-05)
TCGA-B6-A0RE	Infiltrating Ductal Carcinoma	Tumor	Methylation only	HumanMethylation450 (TCGA-B6-A0RE-01A-11D-A10P-05)
TCGA-B6-A0RG	Infiltrating Ductal Carcinoma	Tumor	Methylation only	HumanMethylation450 (TCGA-B6-A0RG-01A-11D-A10P-05)
TCGA-B6-A0RI	Infiltrating Ductal Carcinoma	Tumor	Methylation only	HumanMethylation450 (TCGA-B6-A0RI-01A-11D-A10P-05)
TCGA-B6-A0RL	Infiltrating Ductal Carcinoma	Tumor	Methylation only	HumanMethylation450 (TCGA-B6-A0RL-01A-11D-A10P-05)
TCGA-B6-A0RM	Infiltrating Ductal Carcinoma	Tumor	Methylation only	HumanMethylation450 (TCGA-B6-A0RM-01A-11D-A10P-05)
TCGA-B6-A0RN	Infiltrating Ductal Carcinoma	Tumor	Methylation only	HumanMethylation450 (TCGA-B6-A0RN-01A-12D-A10P-05)
TCGA-B6-A0RO	Infiltrating Ductal Carcinoma	Tumor	Methylation only	HumanMethylation450 (TCGA-B6-A0RO-01A-22D-A10P-05)
TCGA-B6-A0RP	Mixed Histology (please specify)	Tumor	Methylation only	HumanMethylation450 (TCGA-B6-A0RP-01A-21D-A10P-05)
TCGA-B6-A0RS	Infiltrating Ductal Carcinoma	Tumor	Methylation only	HumanMethylation450 (TCGA-B6-A0RS-01A-11D-A10P-05)
TCGA-B6-A0RT	Infiltrating Ductal Carcinoma	Tumor	Methylation only	HumanMethylation450 (TCGA-B6-A0RT-01A-21D-A10P-05)
TCGA-B6-A0RU	Other specify	Tumor	Methylation only	HumanMethylation450 (TCGA-B6-A0RU-01A-11D-A10P-05)
TCGA-B6-A0RV	Mixed Histology (please specify)	Tumor	Methylation only	HumanMethylation450 (TCGA-B6-A0RV-01A-11D-A10P-05)
TCGA-B6-A0WT	Infiltrating Ductal Carcinoma	Tumor	Methylation only	HumanMethylation450 (TCGA-B6-A0WT-01A-11D-A10A-05)
TCGA-B6-A0WV	Infiltrating Ductal Carcinoma	Tumor	Methylation only	HumanMethylation450 (TCGA-B6-A0WV-01A-11D-A10A-05)
TCGA-B6-A0WW	Infiltrating Ductal Carcinoma	Tumor	Methylation only	HumanMethylation450 (TCGA-B6-A0WW-01A-11D-A10A-05)
TCGA-B6-A0WX	Other specify	Tumor	Methylation only	HumanMethylation450 (TCGA-B6-A0WX-01A-11D-A10A-05)
TCGA-B6-A0WY	Infiltrating Ductal Carcinoma	Tumor	Methylation only	HumanMethylation450 (TCGA-B6-A0WY-01A-11D-A10A-05)
TCGA-B6-A0WZ	Infiltrating Ductal Carcinoma	Tumor	Methylation only	HumanMethylation450 (TCGA-B6-A0WZ-01A-11D-A10A-05)
TCGA-B6-A0X1	Infiltrating Ductal Carcinoma	Tumor	Methylation only	HumanMethylation450 (TCGA-B6-A0X1-01A-11D-A10A-05)
TCGA-B6-A0X4	Infiltrating Ductal Carcinoma	Tumor	Methylation only	HumanMethylation450 (TCGA-B6-A0X4-01A-11D-A10A-05)
TCGA-B6-A0X5	Infiltrating Ductal Carcinoma	Tumor	Methylation only	HumanMethylation450 (TCGA-B6-A0X5-01A-21D-A10A-05)
TCGA-B6-A0X7	Mixed Histology (please specify)	Tumor	Methylation only	HumanMethylation450 (TCGA-B6-A0X7-01A-11D-A10N-05)
TCGA-B6-A1KC	Infiltrating Ductal Carcinoma	Tumor	Methylation only	HumanMethylation450 (TCGA-B6-A1KC-01A-11D-A13K-05)
TCGA-B6-A1KC	Infiltrating Ductal Carcinoma	Tumor	Methylation only	HumanMethylation450 (TCGA-B6-A1KC-01B-11D-A161-05)
TCGA-B6-A1KF	Infiltrating Ductal Carcinoma	Tumor	Methylation only	HumanMethylation450 (TCGA-B6-A1KF-01A-11D-A13K-05)
TCGA-B6-A1KI	Infiltrating Ductal Carcinoma	Tumor	Methylation only	HumanMethylation450 (TCGA-B6-A1KI-01A-11D-A14N-05)
TCGA-B6-A1KN	Infiltrating Ductal Carcinoma	Tumor	Methylation only	HumanMethylation450 (TCGA-B6-A1KN-01A-11D-A13K-05)
TCGA-B6-A2IU	Infiltrating Lobular Carcinoma	Tumor	Methylation only	HumanMethylation450 (TCGA-B6-A2IU-01A-32D-A18O-05)
TCGA-B6-A3ZX	Mixed Histology (please specify)	Tumor	Methylation only	HumanMethylation450 (TCGA-B6-A3ZX-01A-11D-A23D-05)
TCGA-B6-A400	Infiltrating Ductal Carcinoma	Tumor	Methylation only	HumanMethylation450 (TCGA-B6-A400-01A-11D-A23D-05)
TCGA-B6-A401	Infiltrating Ductal Carcinoma	Tumor	Methylation only	HumanMethylation450 (TCGA-B6-A401-01A-11D-A23D-05)
TCGA-B6-A402	Infiltrating Ductal Carcinoma	Tumor	Methylation only	HumanMethylation450 (TCGA-B6-A402-01A-11D-A23D-05)
TCGA-B6-A408	Mixed Histology (please specify)	Tumor	Methylation only	HumanMethylation450 (TCGA-B6-A408-01A-12D-A244-05)
TCGA-B6-A409	Infiltrating Ductal Carcinoma	Tumor	Methylation only	HumanMethylation450 (TCGA-B6-A409-01A-11D-A244-05)
TCGA-B6-A40B	Infiltrating Lobular Carcinoma	Tumor	Methylation only	HumanMethylation450 (TCGA-B6-A40B-01A-11D-A23D-05)
TCGA-B6-A40C	Infiltrating Lobular Carcinoma	Tumor	Methylation only	HumanMethylation450 (TCGA-B6-A40C-01A-11D-A23D-05)
TCGA-BH-A0AU	Infiltrating Ductal Carcinoma	Normal	Methylation & Expression	HumanMethylation450 (TCGA-BH-A0AU-11A-11D-A12R-05)	IlluminaHiSeq_RNASeqV2 (TCGA-BH-A0AU-11A-11R-A12P-07)
TCGA-BH-A0AU	Infiltrating Ductal Carcinoma	Tumor	Methylation & Expression	HumanMethylation450 (TCGA-BH-A0AU-01A-11D-A12R-05)	IlluminaHiSeq_RNASeqV2 (TCGA-BH-A0AU-01A-11R-A12P-07)
TCGA-BH-A0AW	Infiltrating Ductal Carcinoma	Tumor	Methylation only	HumanMethylation450 (TCGA-BH-A0AW-01A-11D-A10P-05)
TCGA-BH-A0AY	Infiltrating Ductal Carcinoma	Normal	Methylation & Expression	HumanMethylation450 (TCGA-BH-A0AY-11A-23D-A10Q-05)	IlluminaHiSeq_RNASeqV2 (TCGA-BH-A0AY-11A-23R-A089-07)
TCGA-BH-A0AY	Infiltrating Ductal Carcinoma	Tumor	Expression only		IlluminaHiSeq_RNASeqV2 (TCGA-BH-A0AY-01A-21R-A00Z-07)
TCGA-BH-A0AZ	Infiltrating Ductal Carcinoma	Normal	Methylation & Expression	HumanMethylation450 (TCGA-BH-A0AZ-11A-22D-A12R-05)	IlluminaHiSeq_RNASeqV2 (TCGA-BH-A0AZ-11A-22R-A12P-07)
TCGA-BH-A0AZ	Infiltrating Ductal Carcinoma	Tumor	Methylation & Expression	HumanMethylation450 (TCGA-BH-A0AZ-01A-21D-A12R-05)	IlluminaHiSeq_RNASeqV2 (TCGA-BH-A0AZ-01A-21R-A12P-07)
TCGA-BH-A0B2	Infiltrating Ductal Carcinoma	Normal	Methylation & Expression	HumanMethylation450 (TCGA-BH-A0B2-11A-11D-A10N-05)	IlluminaHiSeq_RNASeqV2 (TCGA-BH-A0B2-11A-11R-A10J-07)
TCGA-BH-A0B2	Infiltrating Ductal Carcinoma	Tumor	Methylation & Expression	HumanMethylation450 (TCGA-BH-A0B2-01A-11D-A10N-05)	IlluminaHiSeq_RNASeqV2 (TCGA-BH-A0B2-01A-11R-A10J-07)
TCGA-BH-A0B3	Infiltrating Ductal Carcinoma	Normal	Methylation & Expression	HumanMethylation450 (TCGA-BH-A0B3-11B-21D-A10Q-05)	IlluminaHiSeq_RNASeqV2 (TCGA-BH-A0B3-11B-21R-A089-07)
TCGA-BH-A0B3	Infiltrating Ductal Carcinoma	Tumor	Methylation & Expression	HumanMethylation450 (TCGA-BH-A0B3-01A-11D-A10P-05)	IlluminaHiSeq_RNASeqV2 (TCGA-BH-A0B3-01A-11R-A056-07)
TCGA-BH-A0B5	Infiltrating Lobular Carcinoma	Normal	Expression only		IlluminaHiSeq_RNASeqV2 (TCGA-BH-A0B5-11A-23R-A12P-07)
TCGA-BH-A0B5	Infiltrating Lobular Carcinoma	Tumor	Methylation & Expression	HumanMethylation450 (TCGA-BH-A0B5-01A-11D-A12R-05)	IlluminaHiSeq_RNASeqV2 (TCGA-BH-A0B5-01A-11R-A12P-07)
TCGA-BH-A0B6	Infiltrating Ductal Carcinoma	Tumor	Methylation only	HumanMethylation450 (TCGA-BH-A0B6-01A-11D-A19Z-05)
TCGA-BH-A0B7	Infiltrating Ductal Carcinoma	Normal	Expression only		IlluminaHiSeq_RNASeqV2 (TCGA-BH-A0B7-11A-34R-A115-07)
TCGA-BH-A0B7	Infiltrating Ductal Carcinoma	Tumor	Expression only		IlluminaHiSeq_RNASeqV2 (TCGA-BH-A0B7-01A-12R-A115-07)
TCGA-BH-A0B8	Infiltrating Ductal Carcinoma	Normal	Methylation & Expression	HumanMethylation450 (TCGA-BH-A0B8-11A-41D-A093-05)	IlluminaHiSeq_RNASeqV2 (TCGA-BH-A0B8-11A-41R-A089-07)
TCGA-BH-A0B8	Infiltrating Ductal Carcinoma	Tumor	Methylation & Expression	HumanMethylation450 (TCGA-BH-A0B8-01A-21D-A10P-05)	IlluminaHiSeq_RNASeqV2 (TCGA-BH-A0B8-01A-21R-A056-07)
TCGA-BH-A0B9	Infiltrating Ductal Carcinoma	Tumor	Methylation only	HumanMethylation450 (TCGA-BH-A0B9-01A-11D-A10P-05)
TCGA-BH-A0BA	Mixed Histology (please specify)	Normal	Methylation & Expression	HumanMethylation450 (TCGA-BH-A0BA-11A-22D-A10Q-05)	IlluminaHiSeq_RNASeqV2 (TCGA-BH-A0BA-11A-22R-A19E-07)
TCGA-BH-A0BA	Mixed Histology (please specify)	Tumor	Methylation & Expression	HumanMethylation450 (TCGA-BH-A0BA-01A-11D-A10P-05)	IlluminaHiSeq_RNASeqV2 (TCGA-BH-A0BA-01A-11R-A056-07)
TCGA-BH-A0BC	Infiltrating Ductal Carcinoma	Normal	Methylation & Expression	HumanMethylation450 (TCGA-BH-A0BC-11A-22D-A093-05)	IlluminaHiSeq_RNASeqV2 (TCGA-BH-A0BC-11A-22R-A089-07)
TCGA-BH-A0BC	Infiltrating Ductal Carcinoma	Tumor	Methylation & Expression	HumanMethylation450 (TCGA-BH-A0BC-01A-22D-A10P-05)	IlluminaHiSeq_RNASeqV2 (TCGA-BH-A0BC-01A-22R-A084-07)
TCGA-BH-A0BF	Infiltrating Ductal Carcinoma	Normal	Methylation only	HumanMethylation450 (TCGA-BH-A0BF-11A-31D-A12R-05)
TCGA-BH-A0BF	Infiltrating Ductal Carcinoma	Tumor	Methylation only	HumanMethylation450 (TCGA-BH-A0BF-01A-21D-A12R-05)
TCGA-BH-A0BJ	Infiltrating Ductal Carcinoma	Normal	Methylation & Expression	HumanMethylation450 (TCGA-BH-A0BJ-11A-23D-A10Q-05)	IlluminaHiSeq_RNASeqV2 (TCGA-BH-A0BJ-11A-23R-A089-07)
TCGA-BH-A0BJ	Infiltrating Ductal Carcinoma	Tumor	Methylation & Expression	HumanMethylation450 (TCGA-BH-A0BJ-01A-11D-A10P-05)	IlluminaHiSeq_RNASeqV2 (TCGA-BH-A0BJ-01A-11R-A056-07)
TCGA-BH-A0BM	Infiltrating Ductal Carcinoma	Normal	Methylation & Expression	HumanMethylation450 (TCGA-BH-A0BM-11A-12D-A093-05)	IlluminaHiSeq_RNASeqV2 (TCGA-BH-A0BM-11A-12R-A089-07)
TCGA-BH-A0BM	Infiltrating Ductal Carcinoma	Tumor	Methylation & Expression	HumanMethylation450 (TCGA-BH-A0BM-01A-11D-A10P-05)	IlluminaHiSeq_RNASeqV2 (TCGA-BH-A0BM-01A-11R-A056-07)
TCGA-BH-A0BQ	Infiltrating Ductal Carcinoma	Normal	Expression only		IlluminaHiSeq_RNASeqV2 (TCGA-BH-A0BQ-11A-33R-A115-07)
TCGA-BH-A0BQ	Infiltrating Ductal Carcinoma	Tumor	Expression only		IlluminaHiSeq_RNASeqV2 (TCGA-BH-A0BQ-01A-21R-A115-07)
TCGA-BH-A0BS	Infiltrating Ductal Carcinoma	Normal	Methylation & Expression	HumanMethylation450 (TCGA-BH-A0BS-11A-11D-A12R-05)	IlluminaHiSeq_RNASeqV2 (TCGA-BH-A0BS-11A-11R-A12P-07)
TCGA-BH-A0BS	Infiltrating Ductal Carcinoma	Tumor	Methylation & Expression	HumanMethylation450 (TCGA-BH-A0BS-01A-11D-A12R-05)	IlluminaHiSeq_RNASeqV2 (TCGA-BH-A0BS-01A-11R-A12P-07)
TCGA-BH-A0BT	Infiltrating Ductal Carcinoma	Normal	Methylation & Expression	HumanMethylation450 (TCGA-BH-A0BT-11A-21D-A12R-05)	IlluminaHiSeq_RNASeqV2 (TCGA-BH-A0BT-11A-21R-A12P-07)
TCGA-BH-A0BT	Infiltrating Ductal Carcinoma	Tumor	Methylation & Expression	HumanMethylation450 (TCGA-BH-A0BT-01A-11D-A12R-05)	IlluminaHiSeq_RNASeqV2 (TCGA-BH-A0BT-01A-11R-A12P-07)
TCGA-BH-A0BV	Infiltrating Ductal Carcinoma	Normal	Methylation & Expression	HumanMethylation450 (TCGA-BH-A0BV-11A-31D-A10Q-05)	IlluminaHiSeq_RNASeqV2 (TCGA-BH-A0BV-11A-31R-A089-07)
TCGA-BH-A0BV	Infiltrating Ductal Carcinoma	Tumor	Expression only		IlluminaHiSeq_RNASeqV2 (TCGA-BH-A0BV-01A-11R-A00Z-07)
TCGA-BH-A0BW	Infiltrating Ductal Carcinoma	Normal	Expression only		IlluminaHiSeq_RNASeqV2 (TCGA-BH-A0BW-11A-12R-A115-07)
TCGA-BH-A0BW	Infiltrating Ductal Carcinoma	Tumor	Expression only		IlluminaHiSeq_RNASeqV2 (TCGA-BH-A0BW-01A-11R-A115-07)
TCGA-BH-A0BZ	Infiltrating Ductal Carcinoma	Normal	Methylation & Expression	HumanMethylation450 (TCGA-BH-A0BZ-11A-61D-A12R-05)	IlluminaHiSeq_RNASeqV2 (TCGA-BH-A0BZ-11A-61R-A12P-07)
TCGA-BH-A0BZ	Infiltrating Ductal Carcinoma	Tumor	Methylation & Expression	HumanMethylation450 (TCGA-BH-A0BZ-01A-31D-A12R-05)	IlluminaHiSeq_RNASeqV2 (TCGA-BH-A0BZ-01A-31R-A12P-07)
TCGA-BH-A0C0	Infiltrating Ductal Carcinoma	Normal	Methylation & Expression	HumanMethylation450 (TCGA-BH-A0C0-11A-21D-A10Q-05)	IlluminaHiSeq_RNASeqV2 (TCGA-BH-A0C0-11A-21R-A089-07)
TCGA-BH-A0C0	Infiltrating Ductal Carcinoma	Tumor	Methylation & Expression	HumanMethylation450 (TCGA-BH-A0C0-01A-21D-A10P-05)	IlluminaHiSeq_RNASeqV2 (TCGA-BH-A0C0-01A-21R-A056-07)
TCGA-BH-A0C3	Mixed Histology (please specify)	Normal	Methylation & Expression	HumanMethylation450 (TCGA-BH-A0C3-11A-23D-A12R-05)	IlluminaHiSeq_RNASeqV2 (TCGA-BH-A0C3-11A-23R-A12P-07)
TCGA-BH-A0C3	Mixed Histology (please specify)	Tumor	Methylation & Expression	HumanMethylation450 (TCGA-BH-A0C3-01A-21D-A12R-05)	IlluminaHiSeq_RNASeqV2 (TCGA-BH-A0C3-01A-21R-A12P-07)
TCGA-BH-A0DD	Infiltrating Ductal Carcinoma	Normal	Expression only		IlluminaHiSeq_RNASeqV2 (TCGA-BH-A0DD-11A-23R-A12P-07)
TCGA-BH-A0DD	Infiltrating Ductal Carcinoma	Tumor	Methylation & Expression	HumanMethylation450 (TCGA-BH-A0DD-01A-31D-A12R-05)	IlluminaHiSeq_RNASeqV2 (TCGA-BH-A0DD-01A-31R-A12P-07)
TCGA-BH-A0DG	Infiltrating Ductal Carcinoma	Normal	Methylation & Expression	HumanMethylation450 (TCGA-BH-A0DG-11A-43D-A12R-05)	IlluminaHiSeq_RNASeqV2 (TCGA-BH-A0DG-11A-43R-A12P-07)
TCGA-BH-A0DG	Infiltrating Ductal Carcinoma	Tumor	Methylation & Expression	HumanMethylation450 (TCGA-BH-A0DG-01A-21D-A12R-05)	IlluminaHiSeq_RNASeqV2 (TCGA-BH-A0DG-01A-21R-A12P-07)
TCGA-BH-A0DH	Infiltrating Ductal Carcinoma	Normal	Methylation & Expression	HumanMethylation450 (TCGA-BH-A0DH-11A-31D-A10Q-05)	IlluminaHiSeq_RNASeqV2 (TCGA-BH-A0DH-11A-31R-A089-07)
TCGA-BH-A0DH	Infiltrating Ductal Carcinoma	Tumor	Methylation & Expression	HumanMethylation450 (TCGA-BH-A0DH-01A-11D-A10P-05)	IlluminaHiSeq_RNASeqV2 (TCGA-BH-A0DH-01A-11R-A084-07)
TCGA-BH-A0DI	Infiltrating Ductal Carcinoma	Normal	Methylation only	HumanMethylation450 (TCGA-BH-A0DI-11A-32D-A12R-05)
TCGA-BH-A0DI	Infiltrating Ductal Carcinoma	Tumor	Methylation only	HumanMethylation450 (TCGA-BH-A0DI-01A-21D-A12R-05)
TCGA-BH-A0DK	Infiltrating Ductal Carcinoma	Normal	Methylation & Expression	HumanMethylation450 (TCGA-BH-A0DK-11A-13D-A10Q-05)	IlluminaHiSeq_RNASeqV2 (TCGA-BH-A0DK-11A-13R-A089-07)
TCGA-BH-A0DK	Infiltrating Ductal Carcinoma	Tumor	Methylation & Expression	HumanMethylation450 (TCGA-BH-A0DK-01A-21D-A10P-05)	IlluminaHiSeq_RNASeqV2 (TCGA-BH-A0DK-01A-21R-A056-07)
TCGA-BH-A0DL	Other specify	Normal	Expression only		IlluminaHiSeq_RNASeqV2 (TCGA-BH-A0DL-11A-13R-A115-07)
TCGA-BH-A0DL	Other specify	Tumor	Expression only		IlluminaHiSeq_RNASeqV2 (TCGA-BH-A0DL-01A-11R-A115-07)
TCGA-BH-A0DO	Infiltrating Ductal Carcinoma	Normal	Expression only		IlluminaHiSeq_RNASeqV2 (TCGA-BH-A0DO-11A-22R-A12D-07)
TCGA-BH-A0DO	Infiltrating Ductal Carcinoma	Tumor	Expression only		IlluminaHiSeq_RNASeqV2 (TCGA-BH-A0DO-01B-11R-A12D-07)
TCGA-BH-A0DP	Infiltrating Lobular Carcinoma	Normal	Methylation & Expression	HumanMethylation450 (TCGA-BH-A0DP-11A-12D-A10Q-05)	IlluminaHiSeq_RNASeqV2 (TCGA-BH-A0DP-11A-12R-A089-07)
TCGA-BH-A0DP	Infiltrating Lobular Carcinoma	Tumor	Methylation & Expression	HumanMethylation450 (TCGA-BH-A0DP-01A-21D-A10P-05)	IlluminaHiSeq_RNASeqV2 (TCGA-BH-A0DP-01A-21R-A056-07)
TCGA-BH-A0DQ	Infiltrating Ductal Carcinoma	Normal	Methylation & Expression	HumanMethylation450 (TCGA-BH-A0DQ-11A-12D-A10Q-05)	IlluminaHiSeq_RNASeqV2 (TCGA-BH-A0DQ-11A-12R-A089-07)
TCGA-BH-A0DQ	Infiltrating Ductal Carcinoma	Tumor	Methylation & Expression	HumanMethylation450 (TCGA-BH-A0DQ-01A-11D-A10P-05)	IlluminaHiSeq_RNASeqV2 (TCGA-BH-A0DQ-01A-11R-A084-07)
TCGA-BH-A0DS	Infiltrating Ductal Carcinoma	Tumor	Methylation only	HumanMethylation450 (TCGA-BH-A0DS-01A-11D-A10P-05)
TCGA-BH-A0DT	Infiltrating Ductal Carcinoma	Normal	Expression only		IlluminaHiSeq_RNASeqV2 (TCGA-BH-A0DT-11A-12R-A12D-07)
TCGA-BH-A0DT	Infiltrating Ductal Carcinoma	Tumor	Expression only		IlluminaHiSeq_RNASeqV2 (TCGA-BH-A0DT-01A-21R-A12D-07)
TCGA-BH-A0DV	Infiltrating Ductal Carcinoma	Normal	Methylation & Expression	HumanMethylation450 (TCGA-BH-A0DV-11A-22D-A12R-05)	IlluminaHiSeq_RNASeqV2 (TCGA-BH-A0DV-11A-22R-A12P-07)
TCGA-BH-A0DV	Infiltrating Ductal Carcinoma	Tumor	Methylation & Expression	HumanMethylation450 (TCGA-BH-A0DV-01A-21D-A12R-05)	IlluminaHiSeq_RNASeqV2 (TCGA-BH-A0DV-01A-21R-A12P-07)
TCGA-BH-A0DZ	Infiltrating Ductal Carcinoma	Normal	Methylation & Expression	HumanMethylation450 (TCGA-BH-A0DZ-11A-22D-A10Q-05)	IlluminaHiSeq_RNASeqV2 (TCGA-BH-A0DZ-11A-22R-A089-07)
TCGA-BH-A0DZ	Infiltrating Ductal Carcinoma	Tumor	Expression only		IlluminaHiSeq_RNASeqV2 (TCGA-BH-A0DZ-01A-11R-A00Z-07)
TCGA-BH-A0E0	Infiltrating Ductal Carcinoma	Normal	Methylation & Expression	HumanMethylation450 (TCGA-BH-A0E0-11A-13D-A10Q-05)	IlluminaHiSeq_RNASeqV2 (TCGA-BH-A0E0-11A-13R-A089-07)
TCGA-BH-A0E0	Infiltrating Ductal Carcinoma	Tumor	Methylation & Expression	HumanMethylation450 (TCGA-BH-A0E0-01A-11D-A10P-05)	IlluminaHiSeq_RNASeqV2 (TCGA-BH-A0E0-01A-11R-A056-07)
TCGA-BH-A0E1	Infiltrating Ductal Carcinoma	Normal	Methylation & Expression	HumanMethylation450 (TCGA-BH-A0E1-11A-13D-A10Q-05)	IlluminaHiSeq_RNASeqV2 (TCGA-BH-A0E1-11A-13R-A089-07)
TCGA-BH-A0E1	Infiltrating Ductal Carcinoma	Tumor	Methylation & Expression	HumanMethylation450 (TCGA-BH-A0E1-01A-11D-A10P-05)	IlluminaHiSeq_RNASeqV2 (TCGA-BH-A0E1-01A-11R-A056-07)
TCGA-BH-A0E2	Infiltrating Ductal Carcinoma	Tumor	Methylation only	HumanMethylation450 (TCGA-BH-A0E2-01A-11D-A10P-05)
TCGA-BH-A0GY	Infiltrating Ductal Carcinoma	Tumor	Methylation only	HumanMethylation450 (TCGA-BH-A0GY-01A-11D-A10P-05)
TCGA-BH-A0GZ	Infiltrating Ductal Carcinoma	Tumor	Methylation only	HumanMethylation450 (TCGA-BH-A0GZ-01A-11D-A10P-05)
TCGA-BH-A0H0	Infiltrating Ductal Carcinoma	Tumor	Methylation only	HumanMethylation450 (TCGA-BH-A0H0-01A-11D-A10P-05)
TCGA-BH-A0H3	Infiltrating Ductal Carcinoma	Tumor	Methylation only	HumanMethylation450 (TCGA-BH-A0H3-01A-11D-A12R-05)
TCGA-BH-A0H5	Infiltrating Ductal Carcinoma	Normal	Expression only		IlluminaHiSeq_RNASeqV2 (TCGA-BH-A0H5-11A-62R-A115-07)
TCGA-BH-A0H5	Infiltrating Ductal Carcinoma	Tumor	Expression only		IlluminaHiSeq_RNASeqV2 (TCGA-BH-A0H5-01A-21R-A115-07)
TCGA-BH-A0H6	Infiltrating Ductal Carcinoma	Tumor	Methylation only	HumanMethylation450 (TCGA-BH-A0H6-01A-21D-A10P-05)
TCGA-BH-A0H7	Infiltrating Ductal Carcinoma	Normal	Methylation & Expression	HumanMethylation450 (TCGA-BH-A0H7-11A-13D-A10Q-05)	IlluminaHiSeq_RNASeqV2 (TCGA-BH-A0H7-11A-13R-A089-07)
TCGA-BH-A0H7	Infiltrating Ductal Carcinoma	Tumor	Methylation & Expression	HumanMethylation450 (TCGA-BH-A0H7-01A-13D-A10P-05)	IlluminaHiSeq_RNASeqV2 (TCGA-BH-A0H7-01A-13R-A056-07)
TCGA-BH-A0H9	Infiltrating Ductal Carcinoma	Normal	Methylation only	HumanMethylation450 (TCGA-BH-A0H9-11A-22D-A093-05)
TCGA-BH-A0H9	Infiltrating Ductal Carcinoma	Tumor	Methylation only	HumanMethylation450 (TCGA-BH-A0H9-01A-11D-A10P-05)
TCGA-BH-A0HA	Infiltrating Ductal Carcinoma	Normal	Methylation & Expression	HumanMethylation450 (TCGA-BH-A0HA-11A-31D-A12R-05)	IlluminaHiSeq_RNASeqV2 (TCGA-BH-A0HA-11A-31R-A12P-07)
TCGA-BH-A0HA	Infiltrating Ductal Carcinoma	Tumor	Methylation & Expression	HumanMethylation450 (TCGA-BH-A0HA-01A-11D-A12R-05)	IlluminaHiSeq_RNASeqV2 (TCGA-BH-A0HA-01A-11R-A12P-07)
TCGA-BH-A0HB	Infiltrating Ductal Carcinoma	Tumor	Methylation only	HumanMethylation450 (TCGA-BH-A0HB-01A-11D-A10P-05)
TCGA-BH-A0HF	Infiltrating Ductal Carcinoma	Tumor	Methylation only	HumanMethylation450 (TCGA-BH-A0HF-01A-11D-A10P-05)
TCGA-BH-A0HI	Infiltrating Ductal Carcinoma	Tumor	Methylation only	HumanMethylation450 (TCGA-BH-A0HI-01A-11D-A10P-05)
TCGA-BH-A0HK	Infiltrating Ductal Carcinoma	Normal	Methylation & Expression	HumanMethylation450 (TCGA-BH-A0HK-11A-11D-A10Q-05)	IlluminaHiSeq_RNASeqV2 (TCGA-BH-A0HK-11A-11R-A089-07)
TCGA-BH-A0HK	Infiltrating Ductal Carcinoma	Tumor	Methylation & Expression	HumanMethylation450 (TCGA-BH-A0HK-01A-11D-A10P-05)	IlluminaHiSeq_RNASeqV2 (TCGA-BH-A0HK-01A-11R-A056-07)
TCGA-BH-A0HN	Infiltrating Ductal Carcinoma	Tumor	Methylation only	HumanMethylation450 (TCGA-BH-A0HN-01A-11D-A10P-05)
TCGA-BH-A0HP	Infiltrating Lobular Carcinoma	Tumor	Methylation only	HumanMethylation450 (TCGA-BH-A0HP-01A-12D-A10P-05)
TCGA-BH-A0HX	Infiltrating Ductal Carcinoma	Tumor	Methylation only	HumanMethylation450 (TCGA-BH-A0HX-01A-21D-A10P-05)
TCGA-BH-A0HY	Infiltrating Ductal Carcinoma	Tumor	Methylation only	HumanMethylation450 (TCGA-BH-A0HY-01A-11D-A10P-05)
TCGA-BH-A0RX	Infiltrating Ductal Carcinoma	Tumor	Methylation only	HumanMethylation450 (TCGA-BH-A0RX-01A-21D-A10P-05)
TCGA-BH-A0W3	Infiltrating Ductal Carcinoma	Tumor	Methylation only	HumanMethylation450 (TCGA-BH-A0W3-01A-11D-A10A-05)
TCGA-BH-A0W4	Infiltrating Ductal Carcinoma	Tumor	Methylation only	HumanMethylation450 (TCGA-BH-A0W4-01A-11D-A10A-05)
TCGA-BH-A0W5	Infiltrating Ductal Carcinoma	Tumor	Methylation only	HumanMethylation450 (TCGA-BH-A0W5-01A-11D-A10A-05)
TCGA-BH-A0WA	[Not Available]	Tumor	Methylation only	HumanMethylation450 (TCGA-BH-A0WA-01A-11D-A10A-05)
TCGA-BH-A18J	Infiltrating Ductal Carcinoma	Normal	Expression only		IlluminaHiSeq_RNASeqV2 (TCGA-BH-A18J-11A-31R-A12D-07)
TCGA-BH-A18J	Infiltrating Ductal Carcinoma	Tumor	Expression only		IlluminaHiSeq_RNASeqV2 (TCGA-BH-A18J-01A-11R-A12D-07)
TCGA-BH-A18K	Infiltrating Ductal Carcinoma	Normal	Expression only		IlluminaHiSeq_RNASeqV2 (TCGA-BH-A18K-11A-13R-A12D-07)
TCGA-BH-A18K	Infiltrating Ductal Carcinoma	Tumor	Expression only		IlluminaHiSeq_RNASeqV2 (TCGA-BH-A18K-01A-11R-A12D-07)
TCGA-BH-A18L	Infiltrating Ductal Carcinoma	Normal	Expression only		IlluminaHiSeq_RNASeqV2 (TCGA-BH-A18L-11A-42R-A12D-07)
TCGA-BH-A18L	Infiltrating Ductal Carcinoma	Tumor	Expression only		IlluminaHiSeq_RNASeqV2 (TCGA-BH-A18L-01A-32R-A12D-07)
TCGA-BH-A18M	Infiltrating Ductal Carcinoma	Normal	Expression only		IlluminaHiSeq_RNASeqV2 (TCGA-BH-A18M-11A-33R-A12D-07)
TCGA-BH-A18M	Infiltrating Ductal Carcinoma	Tumor	Expression only		IlluminaHiSeq_RNASeqV2 (TCGA-BH-A18M-01A-11R-A12D-07)
TCGA-BH-A18N	Infiltrating Ductal Carcinoma	Normal	Expression only		IlluminaHiSeq_RNASeqV2 (TCGA-BH-A18N-11A-43R-A12D-07)
TCGA-BH-A18N	Infiltrating Ductal Carcinoma	Tumor	Expression only		IlluminaHiSeq_RNASeqV2 (TCGA-BH-A18N-01A-11R-A12D-07)
TCGA-BH-A18P	Infiltrating Ductal Carcinoma	Normal	Expression only		IlluminaHiSeq_RNASeqV2 (TCGA-BH-A18P-11A-43R-A12D-07)
TCGA-BH-A18P	Infiltrating Ductal Carcinoma	Tumor	Expression only		IlluminaHiSeq_RNASeqV2 (TCGA-BH-A18P-01A-11R-A12D-07)
TCGA-BH-A18Q	Infiltrating Ductal Carcinoma	Normal	Expression only		IlluminaHiSeq_RNASeqV2 (TCGA-BH-A18Q-11A-34R-A12D-07)
TCGA-BH-A18Q	Infiltrating Ductal Carcinoma	Tumor	Expression only		IlluminaHiSeq_RNASeqV2 (TCGA-BH-A18Q-01A-12R-A12D-07)
TCGA-BH-A18R	Infiltrating Ductal Carcinoma	Normal	Expression only		IlluminaHiSeq_RNASeqV2 (TCGA-BH-A18R-11A-42R-A12D-07)
TCGA-BH-A18R	Infiltrating Ductal Carcinoma	Tumor	Expression only		IlluminaHiSeq_RNASeqV2 (TCGA-BH-A18R-01A-11R-A12D-07)
TCGA-BH-A18S	Mucinous Carcinoma	Normal	Expression only		IlluminaHiSeq_RNASeqV2 (TCGA-BH-A18S-11A-43R-A12D-07)
TCGA-BH-A18S	Mucinous Carcinoma	Tumor	Expression only		IlluminaHiSeq_RNASeqV2 (TCGA-BH-A18S-01A-11R-A12D-07)
TCGA-BH-A18U	Infiltrating Ductal Carcinoma	Normal	Expression only		IlluminaHiSeq_RNASeqV2 (TCGA-BH-A18U-11A-23R-A12D-07)
TCGA-BH-A18U	Infiltrating Ductal Carcinoma	Tumor	Expression only		IlluminaHiSeq_RNASeqV2 (TCGA-BH-A18U-01A-21R-A12D-07)
TCGA-BH-A18V	Infiltrating Ductal Carcinoma	Normal	Expression only		IlluminaHiSeq_RNASeqV2 (TCGA-BH-A18V-11A-52R-A12D-07)
TCGA-BH-A18V	Infiltrating Ductal Carcinoma	Tumor	Expression only		IlluminaHiSeq_RNASeqV2 (TCGA-BH-A18V-01A-11R-A12D-07)
TCGA-BH-A1EN	Infiltrating Ductal Carcinoma	Normal	Methylation & Expression	HumanMethylation450 (TCGA-BH-A1EN-11A-23D-A13T-05)	IlluminaHiSeq_RNASeqV2 (TCGA-BH-A1EN-11A-23R-A13Q-07)
TCGA-BH-A1EN	Infiltrating Ductal Carcinoma	Tumor	Methylation & Expression	HumanMethylation450 (TCGA-BH-A1EN-01A-11D-A13K-05)	IlluminaHiSeq_RNASeqV2 (TCGA-BH-A1EN-01A-11R-A13Q-07)
TCGA-BH-A1EO	Other specify	Normal	Methylation & Expression	HumanMethylation450 (TCGA-BH-A1EO-11A-31D-A138-05)	IlluminaHiSeq_RNASeqV2 (TCGA-BH-A1EO-11A-31R-A137-07)
TCGA-BH-A1EO	Other specify	Tumor	Methylation & Expression	HumanMethylation450 (TCGA-BH-A1EO-01A-11D-A138-05)	IlluminaHiSeq_RNASeqV2 (TCGA-BH-A1EO-01A-11R-A137-07)
TCGA-BH-A1ES	Infiltrating Ductal Carcinoma	Normal	Methylation only	HumanMethylation450 (TCGA-BH-A1ES-11A-33D-A138-05)
TCGA-BH-A1ES	Infiltrating Ductal Carcinoma	Tumor	Methylation only	HumanMethylation450 (TCGA-BH-A1ES-01A-11D-A138-05)
TCGA-BH-A1ET	Infiltrating Ductal Carcinoma	Normal	Methylation & Expression	HumanMethylation450 (TCGA-BH-A1ET-11B-23D-A138-05)	IlluminaHiSeq_RNASeqV2 (TCGA-BH-A1ET-11B-23R-A137-07)
TCGA-BH-A1ET	Infiltrating Ductal Carcinoma	Tumor	Methylation & Expression	HumanMethylation450 (TCGA-BH-A1ET-01A-11D-A138-05)	IlluminaHiSeq_RNASeqV2 (TCGA-BH-A1ET-01A-11R-A137-07)
TCGA-BH-A1EU	Infiltrating Ductal Carcinoma	Normal	Methylation & Expression	HumanMethylation450 (TCGA-BH-A1EU-11A-23D-A138-05)	IlluminaHiSeq_RNASeqV2 (TCGA-BH-A1EU-11A-23R-A137-07)
TCGA-BH-A1EU	Infiltrating Ductal Carcinoma	Tumor	Methylation & Expression	HumanMethylation450 (TCGA-BH-A1EU-01A-11D-A138-05)	IlluminaHiSeq_RNASeqV2 (TCGA-BH-A1EU-01A-11R-A137-07)
TCGA-BH-A1EV	Infiltrating Ductal Carcinoma	Normal	Methylation & Expression	HumanMethylation450 (TCGA-BH-A1EV-11A-24D-A138-05)	IlluminaHiSeq_RNASeqV2 (TCGA-BH-A1EV-11A-24R-A137-07)
TCGA-BH-A1EV	Infiltrating Ductal Carcinoma	Tumor	Methylation & Expression	HumanMethylation450 (TCGA-BH-A1EV-01A-11D-A138-05)	IlluminaHiSeq_RNASeqV2 (TCGA-BH-A1EV-01A-11R-A137-07)
TCGA-BH-A1EW	Infiltrating Ductal Carcinoma	Normal	Methylation & Expression	HumanMethylation450 (TCGA-BH-A1EW-11B-33D-A138-05)	IlluminaHiSeq_RNASeqV2 (TCGA-BH-A1EW-11B-33R-A137-07)
TCGA-BH-A1EW	Infiltrating Ductal Carcinoma	Tumor	Methylation & Expression	HumanMethylation450 (TCGA-BH-A1EW-01A-11D-A138-05)	IlluminaHiSeq_RNASeqV2 (TCGA-BH-A1EW-01A-11R-A137-07)
TCGA-BH-A1EX	Infiltrating Ductal Carcinoma	Tumor	Methylation only	HumanMethylation450 (TCGA-BH-A1EX-01A-11D-A13K-05)
TCGA-BH-A1EY	Infiltrating Ductal Carcinoma	Normal	Methylation only	HumanMethylation450 (TCGA-BH-A1EY-11B-21D-A13T-05)
TCGA-BH-A1EY	Infiltrating Ductal Carcinoma	Tumor	Methylation only	HumanMethylation450 (TCGA-BH-A1EY-01A-11D-A13K-05)
TCGA-BH-A1F0	Infiltrating Ductal Carcinoma	Normal	Methylation & Expression	HumanMethylation450 (TCGA-BH-A1F0-11B-23D-A138-05)	IlluminaHiSeq_RNASeqV2 (TCGA-BH-A1F0-11B-23R-A137-07)
TCGA-BH-A1F0	Infiltrating Ductal Carcinoma	Tumor	Methylation & Expression	HumanMethylation450 (TCGA-BH-A1F0-01A-11D-A138-05)	IlluminaHiSeq_RNASeqV2 (TCGA-BH-A1F0-01A-11R-A137-07)
TCGA-BH-A1F2	Infiltrating Ductal Carcinoma	Normal	Methylation & Expression	HumanMethylation450 (TCGA-BH-A1F2-11A-32D-A13T-05)	IlluminaHiSeq_RNASeqV2 (TCGA-BH-A1F2-11A-32R-A13Q-07)
TCGA-BH-A1F2	Infiltrating Ductal Carcinoma	Tumor	Methylation & Expression	HumanMethylation450 (TCGA-BH-A1F2-01A-31D-A13K-05)	IlluminaHiSeq_RNASeqV2 (TCGA-BH-A1F2-01A-31R-A13Q-07)
TCGA-BH-A1F5	Infiltrating Ductal Carcinoma	Normal	Methylation only	HumanMethylation450 (TCGA-BH-A1F5-11A-43D-A13T-05)
TCGA-BH-A1F5	Infiltrating Ductal Carcinoma	Tumor	Methylation only	HumanMethylation450 (TCGA-BH-A1F5-01A-12D-A13K-05)
TCGA-BH-A1F6	Infiltrating Ductal Carcinoma	Normal	Methylation & Expression	HumanMethylation450 (TCGA-BH-A1F6-11B-94D-A13T-05)	IlluminaHiSeq_RNASeqV2 (TCGA-BH-A1F6-11B-94R-A13Q-07)
TCGA-BH-A1F6	Infiltrating Ductal Carcinoma	Tumor	Methylation & Expression	HumanMethylation450 (TCGA-BH-A1F6-01A-11D-A13K-05)	IlluminaHiSeq_RNASeqV2 (TCGA-BH-A1F6-01A-11R-A13Q-07)
TCGA-BH-A1F8	Infiltrating Ductal Carcinoma	Normal	Methylation & Expression	HumanMethylation450 (TCGA-BH-A1F8-11B-21D-A13T-05)	IlluminaHiSeq_RNASeqV2 (TCGA-BH-A1F8-11B-21R-A13Q-07)
TCGA-BH-A1F8	Infiltrating Ductal Carcinoma	Tumor	Methylation & Expression	HumanMethylation450 (TCGA-BH-A1F8-01A-11D-A13K-05)	IlluminaHiSeq_RNASeqV2 (TCGA-BH-A1F8-01A-11R-A13Q-07)
TCGA-BH-A1FB	Infiltrating Ductal Carcinoma	Normal	Methylation & Expression	HumanMethylation450 (TCGA-BH-A1FB-11A-33D-A13T-05)	IlluminaHiSeq_RNASeqV2 (TCGA-BH-A1FB-11A-33R-A13Q-07)
TCGA-BH-A1FB	Infiltrating Ductal Carcinoma	Tumor	Methylation & Expression	HumanMethylation450 (TCGA-BH-A1FB-01A-11D-A13K-05)	IlluminaHiSeq_RNASeqV2 (TCGA-BH-A1FB-01A-11R-A13Q-07)
TCGA-BH-A1FC	Medullary Carcinoma	Normal	Methylation & Expression	HumanMethylation450 (TCGA-BH-A1FC-11A-32D-A13T-05)	IlluminaHiSeq_RNASeqV2 (TCGA-BH-A1FC-11A-32R-A13Q-07)
TCGA-BH-A1FC	Medullary Carcinoma	Tumor	Methylation & Expression	HumanMethylation450 (TCGA-BH-A1FC-01A-11D-A13K-05)	IlluminaHiSeq_RNASeqV2 (TCGA-BH-A1FC-01A-11R-A13Q-07)
TCGA-BH-A1FD	Infiltrating Ductal Carcinoma	Normal	Methylation & Expression	HumanMethylation450 (TCGA-BH-A1FD-11B-21D-A13T-05)	IlluminaHiSeq_RNASeqV2 (TCGA-BH-A1FD-11B-21R-A13Q-07)
TCGA-BH-A1FD	Infiltrating Ductal Carcinoma	Tumor	Methylation & Expression	HumanMethylation450 (TCGA-BH-A1FD-01A-11D-A13K-05)	IlluminaHiSeq_RNASeqV2 (TCGA-BH-A1FD-01A-11R-A13Q-07)
TCGA-BH-A1FE	Infiltrating Ductal Carcinoma	Normal	Methylation & Expression	HumanMethylation450 (TCGA-BH-A1FE-11B-14D-A13T-05)	IlluminaHiSeq_RNASeqV2 (TCGA-BH-A1FE-11B-14R-A13Q-07)
TCGA-BH-A1FE	Infiltrating Ductal Carcinoma	Tumor	Methylation & Expression	HumanMethylation450 (TCGA-BH-A1FE-01A-11D-A13K-05)	IlluminaHiSeq_RNASeqV2 (TCGA-BH-A1FE-01A-11R-A13Q-07)
TCGA-BH-A1FG	Infiltrating Ductal Carcinoma	Normal	Methylation & Expression	HumanMethylation450 (TCGA-BH-A1FG-11B-12D-A13T-05)	IlluminaHiSeq_RNASeqV2 (TCGA-BH-A1FG-11B-12R-A13Q-07)
TCGA-BH-A1FG	Infiltrating Ductal Carcinoma	Tumor	Methylation & Expression	HumanMethylation450 (TCGA-BH-A1FG-01A-11D-A13K-05)	IlluminaHiSeq_RNASeqV2 (TCGA-BH-A1FG-01A-11R-A13Q-07)
TCGA-BH-A1FH	Infiltrating Ductal Carcinoma	Normal	Methylation & Expression	HumanMethylation450 (TCGA-BH-A1FH-11B-42D-A13T-05)	IlluminaHiSeq_RNASeqV2 (TCGA-BH-A1FH-11B-42R-A13Q-07)
TCGA-BH-A1FH	Infiltrating Ductal Carcinoma	Tumor	Methylation & Expression	HumanMethylation450 (TCGA-BH-A1FH-01A-12D-A13K-05)	IlluminaHiSeq_RNASeqV2 (TCGA-BH-A1FH-01A-12R-A13Q-07)
TCGA-BH-A1FJ	Infiltrating Ductal Carcinoma	Normal	Methylation & Expression	HumanMethylation450 (TCGA-BH-A1FJ-11B-42D-A13T-05)	IlluminaHiSeq_RNASeqV2 (TCGA-BH-A1FJ-11B-42R-A13Q-07)
TCGA-BH-A1FJ	Infiltrating Ductal Carcinoma	Tumor	Methylation & Expression	HumanMethylation450 (TCGA-BH-A1FJ-01A-11D-A13K-05)	IlluminaHiSeq_RNASeqV2 (TCGA-BH-A1FJ-01A-11R-A13Q-07)
TCGA-BH-A1FL	Infiltrating Ductal Carcinoma	Tumor	Methylation only	HumanMethylation450 (TCGA-BH-A1FL-01A-11D-A13K-05)
TCGA-BH-A1FM	Infiltrating Ductal Carcinoma	Normal	Methylation & Expression	HumanMethylation450 (TCGA-BH-A1FM-11B-23D-A13T-05)	IlluminaHiSeq_RNASeqV2 (TCGA-BH-A1FM-11B-23R-A13Q-07)
TCGA-BH-A1FM	Infiltrating Ductal Carcinoma	Tumor	Methylation & Expression	HumanMethylation450 (TCGA-BH-A1FM-01A-11D-A13K-05)	IlluminaHiSeq_RNASeqV2 (TCGA-BH-A1FM-01A-11R-A13Q-07)
TCGA-BH-A1FN	Infiltrating Ductal Carcinoma	Normal	Methylation & Expression	HumanMethylation450 (TCGA-BH-A1FN-11A-34D-A13T-05)	IlluminaHiSeq_RNASeqV2 (TCGA-BH-A1FN-11A-34R-A13Q-07)
TCGA-BH-A1FN	Infiltrating Ductal Carcinoma	Tumor	Methylation & Expression	HumanMethylation450 (TCGA-BH-A1FN-01A-11D-A13K-05)	IlluminaHiSeq_RNASeqV2 (TCGA-BH-A1FN-01A-11R-A13Q-07)
TCGA-BH-A1FR	Other specify	Normal	Methylation & Expression	HumanMethylation450 (TCGA-BH-A1FR-11B-42D-A13T-05)	IlluminaHiSeq_RNASeqV2 (TCGA-BH-A1FR-11B-42R-A13Q-07)
TCGA-BH-A1FR	Other specify	Tumor	Methylation & Expression	HumanMethylation450 (TCGA-BH-A1FR-01A-11D-A13K-05)	IlluminaHiSeq_RNASeqV2 (TCGA-BH-A1FR-01A-11R-A13Q-07)
TCGA-BH-A1FU	Infiltrating Ductal Carcinoma	Normal	Expression only		IlluminaHiSeq_RNASeqV2 (TCGA-BH-A1FU-11A-23R-A14D-07)
TCGA-BH-A1FU	Infiltrating Ductal Carcinoma	Tumor	Methylation & Expression	HumanMethylation450 (TCGA-BH-A1FU-01A-11D-A14H-05)	IlluminaHiSeq_RNASeqV2 (TCGA-BH-A1FU-01A-11R-A14D-07)
TCGA-BH-A201	Infiltrating Ductal Carcinoma	Tumor	Methylation only	HumanMethylation450 (TCGA-BH-A201-01A-11D-A14N-05)
TCGA-BH-A202	Infiltrating Ductal Carcinoma	Tumor	Methylation only	HumanMethylation450 (TCGA-BH-A202-01A-11D-A14N-05)
TCGA-BH-A203	Infiltrating Ductal Carcinoma	Normal	Methylation & Expression	HumanMethylation450 (TCGA-BH-A203-11A-42D-A16A-05)	IlluminaHiSeq_RNASeqV2 (TCGA-BH-A203-11A-42R-A169-07)
TCGA-BH-A203	Infiltrating Ductal Carcinoma	Tumor	Methylation & Expression	HumanMethylation450 (TCGA-BH-A203-01A-12D-A16A-05)	IlluminaHiSeq_RNASeqV2 (TCGA-BH-A203-01A-12R-A169-07)
TCGA-BH-A204	Infiltrating Ductal Carcinoma	Normal	Methylation & Expression	HumanMethylation450 (TCGA-BH-A204-11A-53D-A161-05)	IlluminaHiSeq_RNASeqV2 (TCGA-BH-A204-11A-53R-A157-07)
TCGA-BH-A204	Infiltrating Ductal Carcinoma	Tumor	Methylation & Expression	HumanMethylation450 (TCGA-BH-A204-01A-11D-A161-05)	IlluminaHiSeq_RNASeqV2 (TCGA-BH-A204-01A-11R-A157-07)
TCGA-BH-A208	Infiltrating Ductal Carcinoma	Normal	Methylation & Expression	HumanMethylation450 (TCGA-BH-A208-11A-51D-A161-05)	IlluminaHiSeq_RNASeqV2 (TCGA-BH-A208-11A-51R-A157-07)
TCGA-BH-A208	Infiltrating Ductal Carcinoma	Tumor	Methylation & Expression	HumanMethylation450 (TCGA-BH-A208-01A-11D-A161-05)	IlluminaHiSeq_RNASeqV2 (TCGA-BH-A208-01A-11R-A157-07)
TCGA-BH-A209	Medullary Carcinoma	Normal	Methylation & Expression	HumanMethylation450 (TCGA-BH-A209-11A-42D-A161-05)	IlluminaHiSeq_RNASeqV2 (TCGA-BH-A209-11A-42R-A157-07)
TCGA-BH-A209	Medullary Carcinoma	Tumor	Methylation & Expression	HumanMethylation450 (TCGA-BH-A209-01A-11D-A161-05)	IlluminaHiSeq_RNASeqV2 (TCGA-BH-A209-01A-11R-A157-07)
TCGA-BH-A28O	Infiltrating Lobular Carcinoma	Tumor	Methylation only	HumanMethylation450 (TCGA-BH-A28O-01A-11D-A22B-05)
TCGA-BH-A28Q	Infiltrating Lobular Carcinoma	Tumor	Methylation only	HumanMethylation450 (TCGA-BH-A28Q-01A-11D-A16G-05)
TCGA-BH-A2L8	Infiltrating Lobular Carcinoma	Tumor	Methylation only	HumanMethylation450 (TCGA-BH-A2L8-01A-11D-A18O-05)
TCGA-BH-A42T	Infiltrating Lobular Carcinoma	Tumor	Methylation only	HumanMethylation450 (TCGA-BH-A42T-01A-11D-A244-05)
TCGA-BH-A42U	Infiltrating Ductal Carcinoma	Tumor	Methylation only	HumanMethylation450 (TCGA-BH-A42U-01A-12D-A244-05)
TCGA-BH-A42V	Infiltrating Ductal Carcinoma	Tumor	Methylation only	HumanMethylation450 (TCGA-BH-A42V-01A-11D-A244-05)
TCGA-BH-A6R8	Infiltrating Ductal Carcinoma	Tumor	Methylation only	HumanMethylation450 (TCGA-BH-A6R8-01A-21D-A33F-05)
TCGA-BH-A6R9	Metaplastic Ductal Carcinoma	Tumor	Methylation only	HumanMethylation450 (TCGA-BH-A6R9-01A-21D-A32T-05)
TCGA-BH-A8FY	Infiltrating Lobular Carcinoma	Tumor	Methylation only	HumanMethylation450 (TCGA-BH-A8FY-01A-11D-A36K-05)
TCGA-BH-A8FZ	Infiltrating Lobular Carcinoma	Tumor	Methylation only	HumanMethylation450 (TCGA-BH-A8FZ-01A-11D-A357-05)
TCGA-BH-A8G0	Infiltrating Lobular Carcinoma	Tumor	Methylation only	HumanMethylation450 (TCGA-BH-A8G0-01A-11D-A357-05)
TCGA-C8-A1HE	Infiltrating Ductal Carcinoma	Tumor	Methylation only	HumanMethylation450 (TCGA-C8-A1HE-01A-11D-A13K-05)
TCGA-C8-A1HF	Infiltrating Ductal Carcinoma	Tumor	Methylation only	HumanMethylation450 (TCGA-C8-A1HF-01A-11D-A138-05)
TCGA-C8-A1HG	Infiltrating Ductal Carcinoma	Tumor	Methylation only	HumanMethylation450 (TCGA-C8-A1HG-01A-11D-A138-05)
TCGA-C8-A1HI	Infiltrating Ductal Carcinoma	Tumor	Methylation only	HumanMethylation450 (TCGA-C8-A1HI-01A-11D-A138-05)
TCGA-C8-A1HJ	Infiltrating Ductal Carcinoma	Tumor	Methylation only	HumanMethylation450 (TCGA-C8-A1HJ-01A-11D-A13K-05)
TCGA-C8-A1HK	Infiltrating Ductal Carcinoma	Tumor	Methylation only	HumanMethylation450 (TCGA-C8-A1HK-01A-21D-A13K-05)
TCGA-C8-A1HL	Other specify	Tumor	Methylation only	HumanMethylation450 (TCGA-C8-A1HL-01A-11D-A138-05)
TCGA-C8-A1HM	Infiltrating Ductal Carcinoma	Tumor	Methylation only	HumanMethylation450 (TCGA-C8-A1HM-01A-12D-A138-05)
TCGA-C8-A1HN	Infiltrating Ductal Carcinoma	Tumor	Methylation only	HumanMethylation450 (TCGA-C8-A1HN-01A-11D-A138-05)
TCGA-C8-A1HO	Infiltrating Ductal Carcinoma	Tumor	Methylation only	HumanMethylation450 (TCGA-C8-A1HO-01A-11D-A13K-05)
TCGA-C8-A26V	Infiltrating Ductal Carcinoma	Tumor	Methylation only	HumanMethylation450 (TCGA-C8-A26V-01A-11D-A16G-05)
TCGA-C8-A26W	Infiltrating Ductal Carcinoma	Tumor	Methylation only	HumanMethylation450 (TCGA-C8-A26W-01A-11D-A16G-05)
TCGA-C8-A26X	Infiltrating Ductal Carcinoma	Tumor	Methylation only	HumanMethylation450 (TCGA-C8-A26X-01A-31D-A16G-05)
TCGA-C8-A26Y	Infiltrating Ductal Carcinoma	Tumor	Methylation only	HumanMethylation450 (TCGA-C8-A26Y-01A-11D-A16G-05)
TCGA-C8-A26Z	Infiltrating Ductal Carcinoma	Tumor	Methylation only	HumanMethylation450 (TCGA-C8-A26Z-01A-11D-A16G-05)
TCGA-C8-A273	Infiltrating Ductal Carcinoma	Tumor	Methylation only	HumanMethylation450 (TCGA-C8-A273-01A-11D-A16G-05)
TCGA-C8-A274	Infiltrating Ductal Carcinoma	Tumor	Methylation only	HumanMethylation450 (TCGA-C8-A274-01A-11D-A16G-05)
TCGA-C8-A275	Infiltrating Ductal Carcinoma	Tumor	Methylation only	HumanMethylation450 (TCGA-C8-A275-01A-21D-A16G-05)
TCGA-C8-A278	Infiltrating Ductal Carcinoma	Tumor	Methylation only	HumanMethylation450 (TCGA-C8-A278-01A-11D-A16A-05)
TCGA-C8-A27A	Infiltrating Ductal Carcinoma	Tumor	Methylation only	HumanMethylation450 (TCGA-C8-A27A-01A-11D-A16A-05)
TCGA-C8-A27B	Infiltrating Ductal Carcinoma	Tumor	Methylation only	HumanMethylation450 (TCGA-C8-A27B-01A-11D-A16A-05)
TCGA-C8-A3M7	Infiltrating Lobular Carcinoma	Tumor	Methylation only	HumanMethylation450 (TCGA-C8-A3M7-01A-12D-A21R-05)
TCGA-C8-A3M8	Infiltrating Lobular Carcinoma	Tumor	Methylation only	HumanMethylation450 (TCGA-C8-A3M8-01A-11D-A212-05)
TCGA-C8-A8HP	Other specify	Tumor	Methylation only	HumanMethylation450 (TCGA-C8-A8HP-01A-11D-A36K-05)
TCGA-C8-A8HQ	Mucinous Carcinoma	Tumor	Methylation only	HumanMethylation450 (TCGA-C8-A8HQ-01A-11D-A36K-05)
TCGA-C8-A8HR	Infiltrating Lobular Carcinoma	Tumor	Methylation only	HumanMethylation450 (TCGA-C8-A8HR-01A-11D-A36K-05)
TCGA-D8-A1J8	Infiltrating Ductal Carcinoma	Tumor	Methylation only	HumanMethylation450 (TCGA-D8-A1J8-01A-11D-A13K-05)
TCGA-D8-A1J9	Infiltrating Ductal Carcinoma	Tumor	Methylation only	HumanMethylation450 (TCGA-D8-A1J9-01A-11D-A13K-05)
TCGA-D8-A1JA	Infiltrating Ductal Carcinoma	Tumor	Methylation only	HumanMethylation450 (TCGA-D8-A1JA-01A-11D-A13K-05)
TCGA-D8-A1JB	Infiltrating Ductal Carcinoma	Tumor	Methylation only	HumanMethylation450 (TCGA-D8-A1JB-01A-11D-A13K-05)
TCGA-D8-A1JC	Infiltrating Ductal Carcinoma	Tumor	Methylation only	HumanMethylation450 (TCGA-D8-A1JC-01A-11D-A13K-05)
TCGA-D8-A1JD	Infiltrating Ductal Carcinoma	Tumor	Methylation only	HumanMethylation450 (TCGA-D8-A1JD-01A-11D-A13K-05)
TCGA-D8-A1JE	Infiltrating Ductal Carcinoma	Tumor	Methylation only	HumanMethylation450 (TCGA-D8-A1JE-01A-11D-A13K-05)
TCGA-D8-A1JF	Infiltrating Ductal Carcinoma	Tumor	Methylation only	HumanMethylation450 (TCGA-D8-A1JF-01A-11D-A13K-05)
TCGA-D8-A1JG	Infiltrating Ductal Carcinoma	Tumor	Methylation only	HumanMethylation450 (TCGA-D8-A1JG-01B-11D-A13K-05)
TCGA-D8-A1JH	Infiltrating Ductal Carcinoma	Tumor	Methylation only	HumanMethylation450 (TCGA-D8-A1JH-01A-11D-A13K-05)
TCGA-D8-A1JI	Infiltrating Ductal Carcinoma	Tumor	Methylation only	HumanMethylation450 (TCGA-D8-A1JI-01A-11D-A13K-05)
TCGA-D8-A1JJ	Infiltrating Ductal Carcinoma	Tumor	Methylation only	HumanMethylation450 (TCGA-D8-A1JJ-01A-31D-A14N-05)
TCGA-D8-A1JK	Infiltrating Ductal Carcinoma	Tumor	Methylation only	HumanMethylation450 (TCGA-D8-A1JK-01A-11D-A13K-05)
TCGA-D8-A1JL	Infiltrating Ductal Carcinoma	Tumor	Methylation only	HumanMethylation450 (TCGA-D8-A1JL-01A-11D-A13K-05)
TCGA-D8-A1JM	Infiltrating Ductal Carcinoma	Tumor	Methylation only	HumanMethylation450 (TCGA-D8-A1JM-01A-11D-A13K-05)
TCGA-D8-A1JN	Infiltrating Lobular Carcinoma	Tumor	Methylation only	HumanMethylation450 (TCGA-D8-A1JN-01A-11D-A13K-05)
TCGA-D8-A1JP	Infiltrating Ductal Carcinoma	Tumor	Methylation only	HumanMethylation450 (TCGA-D8-A1JP-01A-11D-A13K-05)
TCGA-D8-A1JS	Other specify	Tumor	Methylation only	HumanMethylation450 (TCGA-D8-A1JS-01A-11D-A13K-05)
TCGA-D8-A1JT	Other specify	Tumor	Methylation only	HumanMethylation450 (TCGA-D8-A1JT-01A-31D-A13K-05)
TCGA-D8-A1JU	Infiltrating Ductal Carcinoma	Tumor	Methylation only	HumanMethylation450 (TCGA-D8-A1JU-01A-11D-A13K-05)
TCGA-D8-A1X5	Infiltrating Ductal Carcinoma	Tumor	Methylation only	HumanMethylation450 (TCGA-D8-A1X5-01A-11D-A14H-05)
TCGA-D8-A1X6	Infiltrating Ductal Carcinoma	Tumor	Methylation only	HumanMethylation450 (TCGA-D8-A1X6-01A-11D-A14N-05)
TCGA-D8-A1X7	Other specify	Tumor	Methylation only	HumanMethylation450 (TCGA-D8-A1X7-01A-11D-A14N-05)
TCGA-D8-A1X8	Infiltrating Lobular Carcinoma	Tumor	Methylation only	HumanMethylation450 (TCGA-D8-A1X8-01A-11D-A14N-05)
TCGA-D8-A1X9	Infiltrating Ductal Carcinoma	Tumor	Methylation only	HumanMethylation450 (TCGA-D8-A1X9-01A-12D-A161-05)
TCGA-D8-A1XA	Infiltrating Ductal Carcinoma	Tumor	Methylation only	HumanMethylation450 (TCGA-D8-A1XA-01A-11D-A14H-05)
TCGA-D8-A1XB	Infiltrating Ductal Carcinoma	Tumor	Methylation only	HumanMethylation450 (TCGA-D8-A1XB-01A-11D-A14H-05)
TCGA-D8-A1XC	Mucinous Carcinoma	Tumor	Methylation only	HumanMethylation450 (TCGA-D8-A1XC-01A-11D-A14H-05)
TCGA-D8-A1XD	Infiltrating Ductal Carcinoma	Tumor	Methylation only	HumanMethylation450 (TCGA-D8-A1XD-01A-11D-A14H-05)
TCGA-D8-A1XF	Infiltrating Ductal Carcinoma	Tumor	Methylation only	HumanMethylation450 (TCGA-D8-A1XF-01A-11D-A14H-05)
TCGA-D8-A1XG	Infiltrating Ductal Carcinoma	Tumor	Methylation only	HumanMethylation450 (TCGA-D8-A1XG-01A-11D-A14H-05)
TCGA-D8-A1XJ	Other specify	Tumor	Methylation only	HumanMethylation450 (TCGA-D8-A1XJ-01A-11D-A14N-05)
TCGA-D8-A1XK	Infiltrating Ductal Carcinoma	Tumor	Methylation only	HumanMethylation450 (TCGA-D8-A1XK-01A-21D-A14N-05)
TCGA-D8-A1XL	Infiltrating Ductal Carcinoma	Tumor	Methylation only	HumanMethylation450 (TCGA-D8-A1XL-01A-11D-A14N-05)
TCGA-D8-A1XM	Infiltrating Ductal Carcinoma	Tumor	Methylation only	HumanMethylation450 (TCGA-D8-A1XM-01A-21D-A14N-05)
TCGA-D8-A1XO	Infiltrating Lobular Carcinoma	Tumor	Methylation only	HumanMethylation450 (TCGA-D8-A1XO-01A-11D-A14N-05)
TCGA-D8-A1XQ	Infiltrating Ductal Carcinoma	Tumor	Methylation only	HumanMethylation450 (TCGA-D8-A1XQ-01A-11D-A14N-05)
TCGA-D8-A1XR	Infiltrating Ductal Carcinoma	Tumor	Methylation only	HumanMethylation450 (TCGA-D8-A1XR-01A-11D-A14N-05)
TCGA-D8-A1XS	Other specify	Tumor	Methylation only	HumanMethylation450 (TCGA-D8-A1XS-01A-11D-A14N-05)
TCGA-D8-A1XT	Infiltrating Ductal Carcinoma	Tumor	Methylation only	HumanMethylation450 (TCGA-D8-A1XT-01A-11D-A14N-05)
TCGA-D8-A1XU	Infiltrating Ductal Carcinoma	Tumor	Methylation only	HumanMethylation450 (TCGA-D8-A1XU-01A-11D-A14N-05)
TCGA-D8-A1XV	Mucinous Carcinoma	Tumor	Methylation only	HumanMethylation450 (TCGA-D8-A1XV-01A-11D-A14N-05)
TCGA-D8-A1XW	Infiltrating Ductal Carcinoma	Tumor	Methylation only	HumanMethylation450 (TCGA-D8-A1XW-01A-11D-A14N-05)
TCGA-D8-A1XY	Infiltrating Ductal Carcinoma	Tumor	Methylation only	HumanMethylation450 (TCGA-D8-A1XY-01A-11D-A14N-05)
TCGA-D8-A1XZ	Infiltrating Ductal Carcinoma	Tumor	Methylation only	HumanMethylation450 (TCGA-D8-A1XZ-01A-11D-A14N-05)
TCGA-D8-A1Y0	Infiltrating Ductal Carcinoma	Tumor	Methylation only	HumanMethylation450 (TCGA-D8-A1Y0-01A-11D-A14N-05)
TCGA-D8-A1Y1	Infiltrating Ductal Carcinoma	Tumor	Methylation only	HumanMethylation450 (TCGA-D8-A1Y1-01A-21D-A14N-05)
TCGA-D8-A1Y2	Infiltrating Ductal Carcinoma	Tumor	Methylation only	HumanMethylation450 (TCGA-D8-A1Y2-01A-11D-A161-05)
TCGA-D8-A1Y3	Infiltrating Ductal Carcinoma	Tumor	Methylation only	HumanMethylation450 (TCGA-D8-A1Y3-01A-11D-A161-05)
TCGA-D8-A27E	Other specify	Tumor	Methylation only	HumanMethylation450 (TCGA-D8-A27E-01A-11D-A16G-05)
TCGA-D8-A27F	Infiltrating Ductal Carcinoma	Tumor	Methylation only	HumanMethylation450 (TCGA-D8-A27F-01A-11D-A16G-05)
TCGA-D8-A27G	Infiltrating Lobular Carcinoma	Tumor	Methylation only	HumanMethylation450 (TCGA-D8-A27G-01A-11D-A16G-05)
TCGA-D8-A27H	Infiltrating Ductal Carcinoma	Tumor	Methylation only	HumanMethylation450 (TCGA-D8-A27H-01A-11D-A16G-05)
TCGA-D8-A27I	Infiltrating Lobular Carcinoma	Tumor	Methylation only	HumanMethylation450 (TCGA-D8-A27I-01A-11D-A16G-05)
TCGA-D8-A27K	Infiltrating Ductal Carcinoma	Tumor	Methylation only	HumanMethylation450 (TCGA-D8-A27K-01A-11D-A16G-05)
TCGA-D8-A27L	Infiltrating Ductal Carcinoma	Tumor	Methylation only	HumanMethylation450 (TCGA-D8-A27L-01A-11D-A16G-05)
TCGA-D8-A27M	Infiltrating Ductal Carcinoma	Tumor	Methylation only	HumanMethylation450 (TCGA-D8-A27M-01A-11D-A16G-05)
TCGA-D8-A27N	Infiltrating Ductal Carcinoma	Tumor	Methylation only	HumanMethylation450 (TCGA-D8-A27N-01A-11D-A16G-05)
TCGA-D8-A27P	Infiltrating Ductal Carcinoma	Tumor	Methylation only	HumanMethylation450 (TCGA-D8-A27P-01A-11D-A16G-05)
TCGA-D8-A27R	Infiltrating Ductal Carcinoma	Tumor	Methylation only	HumanMethylation450 (TCGA-D8-A27R-01A-11D-A16G-05)
TCGA-D8-A27T	Infiltrating Lobular Carcinoma	Tumor	Methylation only	HumanMethylation450 (TCGA-D8-A27T-01A-11D-A16G-05)
TCGA-D8-A27V	Infiltrating Lobular Carcinoma	Tumor	Methylation only	HumanMethylation450 (TCGA-D8-A27V-01A-12D-A17F-05)
TCGA-D8-A27W	Mucinous Carcinoma	Tumor	Methylation only	HumanMethylation450 (TCGA-D8-A27W-01A-11D-A16G-05)
TCGA-D8-A3Z5	Infiltrating Lobular Carcinoma	Tumor	Methylation only	HumanMethylation450 (TCGA-D8-A3Z5-01A-41D-A244-05)
TCGA-D8-A3Z6	Infiltrating Lobular Carcinoma	Tumor	Methylation only	HumanMethylation450 (TCGA-D8-A3Z6-01A-11D-A23D-05)
TCGA-D8-A4Z1	Infiltrating Lobular Carcinoma	Tumor	Methylation only	HumanMethylation450 (TCGA-D8-A4Z1-01A-21D-A268-05)
TCGA-D8-A73U	Infiltrating Lobular Carcinoma	Tumor	Methylation only	HumanMethylation450 (TCGA-D8-A73U-01A-11D-A33F-05)
TCGA-D8-A73W	[Not Available]	Tumor	Methylation only	HumanMethylation450 (TCGA-D8-A73W-01A-22D-A357-05)
TCGA-D8-A73X	Other specify	Tumor	Methylation only	HumanMethylation450 (TCGA-D8-A73X-01A-11D-A32T-05)
TCGA-E2-A105	Infiltrating Ductal Carcinoma	Tumor	Methylation only	HumanMethylation450 (TCGA-E2-A105-01A-11D-A10N-05)
TCGA-E2-A106	Infiltrating Ductal Carcinoma	Tumor	Methylation only	HumanMethylation450 (TCGA-E2-A106-01A-11D-A10N-05)
TCGA-E2-A107	Infiltrating Lobular Carcinoma	Tumor	Methylation only	HumanMethylation450 (TCGA-E2-A107-01A-11D-A10N-05)
TCGA-E2-A108	Infiltrating Ductal Carcinoma	Tumor	Methylation only	HumanMethylation450 (TCGA-E2-A108-01A-13D-A10N-05)
TCGA-E2-A109	Infiltrating Ductal Carcinoma	Tumor	Methylation only	HumanMethylation450 (TCGA-E2-A109-01A-11D-A10N-05)
TCGA-E2-A10B	Infiltrating Ductal Carcinoma	Tumor	Methylation only	HumanMethylation450 (TCGA-E2-A10B-01A-11D-A10N-05)
TCGA-E2-A10C	Infiltrating Ductal Carcinoma	Tumor	Methylation only	HumanMethylation450 (TCGA-E2-A10C-01A-21D-A10N-05)
TCGA-E2-A10E	Infiltrating Ductal Carcinoma	Tumor	Methylation only	HumanMethylation450 (TCGA-E2-A10E-01A-21D-A10N-05)
TCGA-E2-A10F	Infiltrating Lobular Carcinoma	Tumor	Methylation only	HumanMethylation450 (TCGA-E2-A10F-01A-11D-A10N-05)
TCGA-E2-A14N	Infiltrating Ductal Carcinoma	Tumor	Methylation only	HumanMethylation450 (TCGA-E2-A14N-01A-31D-A138-05)
TCGA-E2-A14U	Infiltrating Lobular Carcinoma	Tumor	Methylation only	HumanMethylation450 (TCGA-E2-A14U-01A-11D-A22B-05)
TCGA-E2-A153	Infiltrating Ductal Carcinoma	Normal	Expression only		IlluminaHiSeq_RNASeqV2 (TCGA-E2-A153-11A-31R-A12D-07)
TCGA-E2-A153	Infiltrating Ductal Carcinoma	Tumor	Expression only		IlluminaHiSeq_RNASeqV2 (TCGA-E2-A153-01A-12R-A12D-07)
TCGA-E2-A158	Infiltrating Ductal Carcinoma	Normal	Expression only		IlluminaHiSeq_RNASeqV2 (TCGA-E2-A158-11A-22R-A12D-07)
TCGA-E2-A158	Infiltrating Ductal Carcinoma	Tumor	Expression only		IlluminaHiSeq_RNASeqV2 (TCGA-E2-A158-01A-11R-A12D-07)
TCGA-E2-A15I	Infiltrating Ductal Carcinoma	Normal	Methylation & Expression	HumanMethylation450 (TCGA-E2-A15I-11A-32D-A138-05)	IlluminaHiSeq_RNASeqV2 (TCGA-E2-A15I-11A-32R-A137-07)
TCGA-E2-A15I	Infiltrating Ductal Carcinoma	Tumor	Methylation & Expression	HumanMethylation450 (TCGA-E2-A15I-01A-21D-A138-05)	IlluminaHiSeq_RNASeqV2 (TCGA-E2-A15I-01A-21R-A137-07)
TCGA-E2-A15J	Infiltrating Ductal Carcinoma	Tumor	Methylation only	HumanMethylation450 (TCGA-E2-A15J-01A-11D-A12R-05)
TCGA-E2-A15K	Infiltrating Ductal Carcinoma	Normal	Methylation & Expression	HumanMethylation450 (TCGA-E2-A15K-11A-13D-A12R-05)	IlluminaHiSeq_RNASeqV2 (TCGA-E2-A15K-11A-13R-A12P-07)
TCGA-E2-A15K	Infiltrating Ductal Carcinoma	Tumor	Methylation & Expression	HumanMethylation450 (TCGA-E2-A15K-01A-11D-A12R-05)	IlluminaHiSeq_RNASeqV2 (TCGA-E2-A15K-01A-11R-A12P-07)
TCGA-E2-A15M	Infiltrating Lobular Carcinoma	Normal	Expression only		IlluminaHiSeq_RNASeqV2 (TCGA-E2-A15M-11A-22R-A12D-07)
TCGA-E2-A15M	Infiltrating Lobular Carcinoma	Tumor	Expression only		IlluminaHiSeq_RNASeqV2 (TCGA-E2-A15M-01A-11R-A12D-07)
TCGA-E2-A1AZ	Infiltrating Ductal Carcinoma	Tumor	Methylation only	HumanMethylation450 (TCGA-E2-A1AZ-01A-11D-A12R-05)
TCGA-E2-A1B0	Infiltrating Ductal Carcinoma	Tumor	Methylation only	HumanMethylation450 (TCGA-E2-A1B0-01A-11D-A12R-05)
TCGA-E2-A1B1	Infiltrating Ductal Carcinoma	Tumor	Methylation only	HumanMethylation450 (TCGA-E2-A1B1-01A-21D-A12R-05)
TCGA-E2-A1B4	Infiltrating Ductal Carcinoma	Tumor	Methylation only	HumanMethylation450 (TCGA-E2-A1B4-01A-11D-A12R-05)
TCGA-E2-A1B5	Infiltrating Lobular Carcinoma	Normal	Methylation only	HumanMethylation450 (TCGA-E2-A1B5-11A-23D-A12R-05)
TCGA-E2-A1B5	Infiltrating Lobular Carcinoma	Tumor	Methylation only	HumanMethylation450 (TCGA-E2-A1B5-01A-21D-A12R-05)
TCGA-E2-A1B6	Infiltrating Ductal Carcinoma	Tumor	Methylation only	HumanMethylation450 (TCGA-E2-A1B6-01A-31D-A12R-05)
TCGA-E2-A1BC	Infiltrating Ductal Carcinoma	Normal	Methylation & Expression	HumanMethylation450 (TCGA-E2-A1BC-11A-32D-A12R-05)	IlluminaHiSeq_RNASeqV2 (TCGA-E2-A1BC-11A-32R-A12P-07)
TCGA-E2-A1BC	Infiltrating Ductal Carcinoma	Tumor	Methylation & Expression	HumanMethylation450 (TCGA-E2-A1BC-01A-11D-A12R-05)	IlluminaHiSeq_RNASeqV2 (TCGA-E2-A1BC-01A-11R-A12P-07)
TCGA-E2-A1BD	Infiltrating Ductal Carcinoma	Tumor	Methylation only	HumanMethylation450 (TCGA-E2-A1BD-01A-11D-A12R-05)
TCGA-E2-A1IE	Infiltrating Ductal Carcinoma	Tumor	Methylation only	HumanMethylation450 (TCGA-E2-A1IE-01A-11D-A13K-05)
TCGA-E2-A1IF	Infiltrating Ductal Carcinoma	Normal	Methylation only	HumanMethylation450 (TCGA-E2-A1IF-11A-22D-A145-05)
TCGA-E2-A1IF	Infiltrating Ductal Carcinoma	Tumor	Methylation only	HumanMethylation450 (TCGA-E2-A1IF-01A-11D-A145-05)
TCGA-E2-A1IG	Infiltrating Ductal Carcinoma	Normal	Expression only		IlluminaHiSeq_RNASeqV2 (TCGA-E2-A1IG-11A-22R-A144-07)
TCGA-E2-A1IG	Infiltrating Ductal Carcinoma	Tumor	Methylation & Expression	HumanMethylation450 (TCGA-E2-A1IG-01A-11D-A145-05)	IlluminaHiSeq_RNASeqV2 (TCGA-E2-A1IG-01A-11R-A144-07)
TCGA-E2-A1IH	Infiltrating Lobular Carcinoma	Tumor	Methylation only	HumanMethylation450 (TCGA-E2-A1IH-01A-11D-A13K-05)
TCGA-E2-A1II	Infiltrating Ductal Carcinoma	Normal	Methylation only	HumanMethylation450 (TCGA-E2-A1II-11A-21D-A145-05)
TCGA-E2-A1II	Infiltrating Ductal Carcinoma	Tumor	Methylation only	HumanMethylation450 (TCGA-E2-A1II-01A-11D-A145-05)
TCGA-E2-A1IJ	Infiltrating Lobular Carcinoma	Tumor	Methylation only	HumanMethylation450 (TCGA-E2-A1IJ-01A-11D-A145-05)
TCGA-E2-A1IK	Infiltrating Ductal Carcinoma	Tumor	Methylation only	HumanMethylation450 (TCGA-E2-A1IK-01A-11D-A145-05)
TCGA-E2-A1IL	Infiltrating Lobular Carcinoma	Tumor	Methylation only	HumanMethylation450 (TCGA-E2-A1IL-01A-11D-A14H-05)
TCGA-E2-A1IN	Infiltrating Ductal Carcinoma	Tumor	Methylation only	HumanMethylation450 (TCGA-E2-A1IN-01A-11D-A13K-05)
TCGA-E2-A1IO	Infiltrating Ductal Carcinoma	Normal	Methylation only	HumanMethylation450 (TCGA-E2-A1IO-11A-21D-A145-05)
TCGA-E2-A1IO	Infiltrating Ductal Carcinoma	Tumor	Methylation only	HumanMethylation450 (TCGA-E2-A1IO-01A-11D-A145-05)
TCGA-E2-A1IP	Infiltrating Ductal Carcinoma	Tumor	Methylation only	HumanMethylation450 (TCGA-E2-A1IP-01A-11D-A14H-05)
TCGA-E2-A1IU	Infiltrating Ductal Carcinoma	Tumor	Methylation only	HumanMethylation450 (TCGA-E2-A1IU-01A-11D-A14H-05)
TCGA-E2-A1L6	Infiltrating Ductal Carcinoma	Tumor	Methylation only	HumanMethylation450 (TCGA-E2-A1L6-01A-11D-A13K-05)
TCGA-E2-A1L7	Infiltrating Ductal Carcinoma	Normal	Methylation & Expression	HumanMethylation450 (TCGA-E2-A1L7-11A-33D-A145-05)	IlluminaHiSeq_RNASeqV2 (TCGA-E2-A1L7-11A-33R-A144-07)
TCGA-E2-A1L7	Infiltrating Ductal Carcinoma	Tumor	Methylation & Expression	HumanMethylation450 (TCGA-E2-A1L7-01A-11D-A145-05)	IlluminaHiSeq_RNASeqV2 (TCGA-E2-A1L7-01A-11R-A144-07)
TCGA-E2-A1L8	Infiltrating Lobular Carcinoma	Tumor	Methylation only	HumanMethylation450 (TCGA-E2-A1L8-01A-11D-A13K-05)
TCGA-E2-A1L9	Infiltrating Ductal Carcinoma	Tumor	Methylation only	HumanMethylation450 (TCGA-E2-A1L9-01A-11D-A13K-05)
TCGA-E2-A1LA	Infiltrating Ductal Carcinoma	Tumor	Methylation only	HumanMethylation450 (TCGA-E2-A1LA-01A-11D-A145-05)
TCGA-E2-A1LB	Infiltrating Ductal Carcinoma	Normal	Methylation & Expression	HumanMethylation450 (TCGA-E2-A1LB-11A-22D-A145-05)	IlluminaHiSeq_RNASeqV2 (TCGA-E2-A1LB-11A-22R-A144-07)
TCGA-E2-A1LB	Infiltrating Ductal Carcinoma	Tumor	Methylation & Expression	HumanMethylation450 (TCGA-E2-A1LB-01A-11D-A145-05)	IlluminaHiSeq_RNASeqV2 (TCGA-E2-A1LB-01A-11R-A144-07)
TCGA-E2-A1LE	Infiltrating Ductal Carcinoma	Tumor	Methylation only	HumanMethylation450 (TCGA-E2-A1LE-01A-12D-A19Z-05)
TCGA-E2-A1LG	Infiltrating Lobular Carcinoma	Tumor	Methylation only	HumanMethylation450 (TCGA-E2-A1LG-01A-21D-A14N-05)
TCGA-E2-A1LH	Infiltrating Ductal Carcinoma	Normal	Expression only		IlluminaHiSeq_RNASeqV2 (TCGA-E2-A1LH-11A-22R-A14D-07)
TCGA-E2-A1LH	Infiltrating Ductal Carcinoma	Tumor	Methylation & Expression	HumanMethylation450 (TCGA-E2-A1LH-01A-11D-A14H-05)	IlluminaHiSeq_RNASeqV2 (TCGA-E2-A1LH-01A-11R-A14D-07)
TCGA-E2-A1LI	Infiltrating Ductal Carcinoma	Normal	Methylation only	HumanMethylation450 (TCGA-E2-A1LI-11A-23D-A161-05)
TCGA-E2-A1LI	Infiltrating Ductal Carcinoma	Tumor	Methylation only	HumanMethylation450 (TCGA-E2-A1LI-01A-12D-A161-05)
TCGA-E2-A1LK	Infiltrating Ductal Carcinoma	Tumor	Methylation only	HumanMethylation450 (TCGA-E2-A1LK-01A-21D-A14H-05)
TCGA-E2-A1LL	Infiltrating Ductal Carcinoma	Tumor	Methylation only	HumanMethylation450 (TCGA-E2-A1LL-01A-11D-A145-05)
TCGA-E2-A1LS	Infiltrating Ductal Carcinoma	Normal	Methylation & Expression	HumanMethylation450 (TCGA-E2-A1LS-11A-32D-A161-05)	IlluminaHiSeq_RNASeqV2 (TCGA-E2-A1LS-11A-32R-A157-07)
TCGA-E2-A1LS	Infiltrating Ductal Carcinoma	Tumor	Methylation & Expression	HumanMethylation450 (TCGA-E2-A1LS-01A-12D-A161-05)	IlluminaHiSeq_RNASeqV2 (TCGA-E2-A1LS-01A-12R-A157-07)
TCGA-E2-A2P5	Infiltrating Lobular Carcinoma	Tumor	Methylation only	HumanMethylation450 (TCGA-E2-A2P5-01A-11D-A19Z-05)
TCGA-E2-A2P6	Infiltrating Lobular Carcinoma	Tumor	Methylation only	HumanMethylation450 (TCGA-E2-A2P6-01A-11D-A19Z-05)
TCGA-E2-A3DX	Infiltrating Lobular Carcinoma	Tumor	Methylation only	HumanMethylation450 (TCGA-E2-A3DX-01A-21D-A212-05)
TCGA-E2-A56Z	Infiltrating Ductal Carcinoma	Tumor	Methylation only	HumanMethylation450 (TCGA-E2-A56Z-01A-12D-A29O-05)
TCGA-E2-A570	Infiltrating Ductal Carcinoma	Tumor	Methylation only	HumanMethylation450 (TCGA-E2-A570-01A-11D-A29O-05)
TCGA-E2-A572	Infiltrating Ductal Carcinoma	Tumor	Methylation only	HumanMethylation450 (TCGA-E2-A572-01A-13D-A31V-05)
TCGA-E2-A573	Infiltrating Ductal Carcinoma	Tumor	Methylation only	HumanMethylation450 (TCGA-E2-A573-01A-11D-A29O-05)
TCGA-E2-A574	Infiltrating Ductal Carcinoma	Tumor	Methylation only	HumanMethylation450 (TCGA-E2-A574-01A-11D-A29O-05)
TCGA-E2-A576	Infiltrating Lobular Carcinoma	Tumor	Methylation only	HumanMethylation450 (TCGA-E2-A576-01A-11D-A31V-05)
TCGA-E9-A1N3	Mixed Histology (please specify)	Tumor	Methylation only	HumanMethylation450 (TCGA-E9-A1N3-01A-12D-A161-05)
TCGA-E9-A1N4	Mixed Histology (please specify)	Normal	Methylation & Expression	HumanMethylation450 (TCGA-E9-A1N4-11A-33D-A14N-05)	IlluminaHiSeq_RNASeqV2 (TCGA-E9-A1N4-11A-33R-A14M-07)
TCGA-E9-A1N4	Mixed Histology (please specify)	Tumor	Methylation & Expression	HumanMethylation450 (TCGA-E9-A1N4-01A-11D-A14N-05)	IlluminaHiSeq_RNASeqV2 (TCGA-E9-A1N4-01A-11R-A14M-07)
TCGA-E9-A1N5	Mixed Histology (please specify)	Normal	Methylation & Expression	HumanMethylation450 (TCGA-E9-A1N5-11A-41D-A14H-05)	IlluminaHiSeq_RNASeqV2 (TCGA-E9-A1N5-11A-41R-A14D-07)
TCGA-E9-A1N5	Mixed Histology (please specify)	Tumor	Methylation & Expression	HumanMethylation450 (TCGA-E9-A1N5-01A-11D-A14H-05)	IlluminaHiSeq_RNASeqV2 (TCGA-E9-A1N5-01A-11R-A14D-07)
TCGA-E9-A1N6	Infiltrating Ductal Carcinoma	Normal	Methylation & Expression	HumanMethylation450 (TCGA-E9-A1N6-11A-32D-A145-05)	IlluminaHiSeq_RNASeqV2 (TCGA-E9-A1N6-11A-32R-A144-07)
TCGA-E9-A1N6	Infiltrating Ductal Carcinoma	Tumor	Methylation & Expression	HumanMethylation450 (TCGA-E9-A1N6-01A-11D-A145-05)	IlluminaHiSeq_RNASeqV2 (TCGA-E9-A1N6-01A-11R-A144-07)
TCGA-E9-A1N8	Infiltrating Ductal Carcinoma	Normal	Methylation only	HumanMethylation450 (TCGA-E9-A1N8-11A-42D-A145-05)
TCGA-E9-A1N8	Infiltrating Ductal Carcinoma	Tumor	Methylation only	HumanMethylation450 (TCGA-E9-A1N8-01A-11D-A145-05)
TCGA-E9-A1N9	Mixed Histology (please specify)	Normal	Expression only		IlluminaHiSeq_RNASeqV2 (TCGA-E9-A1N9-11A-71R-A14D-07)
TCGA-E9-A1N9	Mixed Histology (please specify)	Tumor	Methylation & Expression	HumanMethylation450 (TCGA-E9-A1N9-01A-11D-A14H-05)	IlluminaHiSeq_RNASeqV2 (TCGA-E9-A1N9-01A-11R-A14D-07)
TCGA-E9-A1NA	Mixed Histology (please specify)	Normal	Methylation & Expression	HumanMethylation450 (TCGA-E9-A1NA-11A-33D-A145-05)	IlluminaHiSeq_RNASeqV2 (TCGA-E9-A1NA-11A-33R-A144-07)
TCGA-E9-A1NA	Mixed Histology (please specify)	Tumor	Methylation & Expression	HumanMethylation450 (TCGA-E9-A1NA-01A-11D-A145-05)	IlluminaHiSeq_RNASeqV2 (TCGA-E9-A1NA-01A-11R-A144-07)
TCGA-E9-A1NC	Mixed Histology (please specify)	Tumor	Methylation only	HumanMethylation450 (TCGA-E9-A1NC-01A-12D-A161-05)
TCGA-E9-A1ND	Infiltrating Ductal Carcinoma	Normal	Methylation & Expression	HumanMethylation450 (TCGA-E9-A1ND-11A-43D-A145-05)	IlluminaHiSeq_RNASeqV2 (TCGA-E9-A1ND-11A-43R-A144-07)
TCGA-E9-A1ND	Infiltrating Ductal Carcinoma	Tumor	Methylation & Expression	HumanMethylation450 (TCGA-E9-A1ND-01A-11D-A145-05)	IlluminaHiSeq_RNASeqV2 (TCGA-E9-A1ND-01A-11R-A144-07)
TCGA-E9-A1NE	Infiltrating Ductal Carcinoma	Normal	Methylation only	HumanMethylation450 (TCGA-E9-A1NE-11A-43D-A14N-05)
TCGA-E9-A1NE	Infiltrating Ductal Carcinoma	Tumor	Methylation only	HumanMethylation450 (TCGA-E9-A1NE-01A-21D-A14N-05)
TCGA-E9-A1NF	Mixed Histology (please specify)	Normal	Methylation & Expression	HumanMethylation450 (TCGA-E9-A1NF-11A-73D-A14H-05)	IlluminaHiSeq_RNASeqV2 (TCGA-E9-A1NF-11A-73R-A14D-07)
TCGA-E9-A1NF	Mixed Histology (please specify)	Tumor	Methylation & Expression	HumanMethylation450 (TCGA-E9-A1NF-01A-11D-A14H-05)	IlluminaHiSeq_RNASeqV2 (TCGA-E9-A1NF-01A-11R-A14D-07)
TCGA-E9-A1NG	Infiltrating Ductal Carcinoma	Normal	Methylation & Expression	HumanMethylation450 (TCGA-E9-A1NG-11A-52D-A14N-05)	IlluminaHiSeq_RNASeqV2 (TCGA-E9-A1NG-11A-52R-A14M-07)
TCGA-E9-A1NG	Infiltrating Ductal Carcinoma	Tumor	Methylation & Expression	HumanMethylation450 (TCGA-E9-A1NG-01A-21D-A14N-05)	IlluminaHiSeq_RNASeqV2 (TCGA-E9-A1NG-01A-21R-A14M-07)
TCGA-E9-A1NH	Infiltrating Ductal Carcinoma	Tumor	Methylation only	HumanMethylation450 (TCGA-E9-A1NH-01A-11D-A14H-05)
TCGA-E9-A1NI	Mixed Histology (please specify)	Tumor	Methylation only	HumanMethylation450 (TCGA-E9-A1NI-01A-11D-A14H-05)
TCGA-E9-A1QZ	Infiltrating Ductal Carcinoma	Tumor	Methylation only	HumanMethylation450 (TCGA-E9-A1QZ-01A-21D-A16A-05)
TCGA-E9-A1R0	Infiltrating Ductal Carcinoma	Tumor	Methylation only	HumanMethylation450 (TCGA-E9-A1R0-01A-22D-A16G-05)
TCGA-E9-A1R2	Infiltrating Ductal Carcinoma	Tumor	Methylation only	HumanMethylation450 (TCGA-E9-A1R2-01A-11D-A14H-05)
TCGA-E9-A1R3	Infiltrating Ductal Carcinoma	Tumor	Methylation only	HumanMethylation450 (TCGA-E9-A1R3-01A-31D-A14N-05)
TCGA-E9-A1R4	Infiltrating Ductal Carcinoma	Tumor	Methylation only	HumanMethylation450 (TCGA-E9-A1R4-01A-21D-A14H-05)
TCGA-E9-A1R5	Infiltrating Ductal Carcinoma	Tumor	Methylation only	HumanMethylation450 (TCGA-E9-A1R5-01A-11D-A14N-05)
TCGA-E9-A1R6	Infiltrating Ductal Carcinoma	Tumor	Methylation only	HumanMethylation450 (TCGA-E9-A1R6-01A-11D-A14H-05)
TCGA-E9-A1R7	Infiltrating Ductal Carcinoma	Normal	Methylation & Expression	HumanMethylation450 (TCGA-E9-A1R7-11A-42D-A14N-05)	IlluminaHiSeq_RNASeqV2 (TCGA-E9-A1R7-11A-42R-A14M-07)
TCGA-E9-A1R7	Infiltrating Ductal Carcinoma	Tumor	Methylation & Expression	HumanMethylation450 (TCGA-E9-A1R7-01A-11D-A14N-05)	IlluminaHiSeq_RNASeqV2 (TCGA-E9-A1R7-01A-11R-A14M-07)
TCGA-E9-A1RA	Infiltrating Ductal Carcinoma	Tumor	Methylation only	HumanMethylation450 (TCGA-E9-A1RA-01A-11D-A14H-05)
TCGA-E9-A1RB	Infiltrating Ductal Carcinoma	Normal	Methylation & Expression	HumanMethylation450 (TCGA-E9-A1RB-11A-33D-A161-05)	IlluminaHiSeq_RNASeqV2 (TCGA-E9-A1RB-11A-33R-A157-07)
TCGA-E9-A1RB	Infiltrating Ductal Carcinoma	Tumor	Methylation & Expression	HumanMethylation450 (TCGA-E9-A1RB-01A-11D-A161-05)	IlluminaHiSeq_RNASeqV2 (TCGA-E9-A1RB-01A-11R-A157-07)
TCGA-E9-A1RC	Mixed Histology (please specify)	Normal	Methylation & Expression	HumanMethylation450 (TCGA-E9-A1RC-11A-33D-A161-05)	IlluminaHiSeq_RNASeqV2 (TCGA-E9-A1RC-11A-33R-A157-07)
TCGA-E9-A1RC	Mixed Histology (please specify)	Tumor	Methylation & Expression	HumanMethylation450 (TCGA-E9-A1RC-01A-11D-A161-05)	IlluminaHiSeq_RNASeqV2 (TCGA-E9-A1RC-01A-11R-A157-07)
TCGA-E9-A1RD	Infiltrating Ductal Carcinoma	Normal	Methylation & Expression	HumanMethylation450 (TCGA-E9-A1RD-11A-33D-A161-05)	IlluminaHiSeq_RNASeqV2 (TCGA-E9-A1RD-11A-33R-A157-07)
TCGA-E9-A1RD	Infiltrating Ductal Carcinoma	Tumor	Methylation & Expression	HumanMethylation450 (TCGA-E9-A1RD-01A-11D-A161-05)	IlluminaHiSeq_RNASeqV2 (TCGA-E9-A1RD-01A-11R-A157-07)
TCGA-E9-A1RE	Infiltrating Ductal Carcinoma	Tumor	Methylation only	HumanMethylation450 (TCGA-E9-A1RE-01A-11D-A161-05)
TCGA-E9-A1RF	Infiltrating Ductal Carcinoma	Normal	Methylation & Expression	HumanMethylation450 (TCGA-E9-A1RF-11A-32D-A161-05)	IlluminaHiSeq_RNASeqV2 (TCGA-E9-A1RF-11A-32R-A157-07)
TCGA-E9-A1RF	Infiltrating Ductal Carcinoma	Tumor	Methylation & Expression	HumanMethylation450 (TCGA-E9-A1RF-01A-11D-A161-05)	IlluminaHiSeq_RNASeqV2 (TCGA-E9-A1RF-01A-11R-A157-07)
TCGA-E9-A1RG	Infiltrating Ductal Carcinoma	Tumor	Methylation only	HumanMethylation450 (TCGA-E9-A1RG-01A-11D-A14H-05)
TCGA-E9-A1RH	Infiltrating Ductal Carcinoma	Normal	Methylation & Expression	HumanMethylation450 (TCGA-E9-A1RH-11A-34D-A16A-05)	IlluminaHiSeq_RNASeqV2 (TCGA-E9-A1RH-11A-34R-A169-07)
TCGA-E9-A1RH	Infiltrating Ductal Carcinoma	Tumor	Methylation & Expression	HumanMethylation450 (TCGA-E9-A1RH-01A-21D-A16A-05)	IlluminaHiSeq_RNASeqV2 (TCGA-E9-A1RH-01A-21R-A169-07)
TCGA-E9-A1RI	Mixed Histology (please specify)	Normal	Methylation & Expression	HumanMethylation450 (TCGA-E9-A1RI-11A-41D-A16A-05)	IlluminaHiSeq_RNASeqV2 (TCGA-E9-A1RI-11A-41R-A169-07)
TCGA-E9-A1RI	Mixed Histology (please specify)	Tumor	Methylation & Expression	HumanMethylation450 (TCGA-E9-A1RI-01A-11D-A16A-05)	IlluminaHiSeq_RNASeqV2 (TCGA-E9-A1RI-01A-11R-A169-07)
TCGA-E9-A226	Infiltrating Ductal Carcinoma	Tumor	Methylation only	HumanMethylation450 (TCGA-E9-A226-01A-21D-A161-05)
TCGA-E9-A227	Infiltrating Ductal Carcinoma	Tumor	Methylation only	HumanMethylation450 (TCGA-E9-A227-01A-11D-A161-05)
TCGA-E9-A228	Infiltrating Ductal Carcinoma	Tumor	Methylation only	HumanMethylation450 (TCGA-E9-A228-01A-31D-A161-05)
TCGA-E9-A229	Infiltrating Ductal Carcinoma	Tumor	Methylation only	HumanMethylation450 (TCGA-E9-A229-01A-31D-A161-05)
TCGA-E9-A22A	Infiltrating Ductal Carcinoma	Tumor	Methylation only	HumanMethylation450 (TCGA-E9-A22A-01A-11D-A161-05)
TCGA-E9-A22B	Mixed Histology (please specify)	Tumor	Methylation only	HumanMethylation450 (TCGA-E9-A22B-01A-11D-A161-05)
TCGA-E9-A22D	Infiltrating Ductal Carcinoma	Tumor	Methylation only	HumanMethylation450 (TCGA-E9-A22D-01A-11D-A161-05)
TCGA-E9-A22E	Infiltrating Ductal Carcinoma	Tumor	Methylation only	HumanMethylation450 (TCGA-E9-A22E-01A-11D-A161-05)
TCGA-E9-A22G	Infiltrating Ductal Carcinoma	Tumor	Methylation only	HumanMethylation450 (TCGA-E9-A22G-01A-11D-A161-05)
TCGA-E9-A22H	Infiltrating Ductal Carcinoma	Tumor	Methylation only	HumanMethylation450 (TCGA-E9-A22H-01A-11D-A161-05)
TCGA-E9-A243	Infiltrating Ductal Carcinoma	Tumor	Methylation only	HumanMethylation450 (TCGA-E9-A243-01A-21D-A16A-05)
TCGA-E9-A244	Infiltrating Ductal Carcinoma	Tumor	Methylation only	HumanMethylation450 (TCGA-E9-A244-01A-11D-A16A-05)
TCGA-E9-A245	Infiltrating Ductal Carcinoma	Tumor	Methylation only	HumanMethylation450 (TCGA-E9-A245-01A-22D-A16G-05)
TCGA-E9-A247	Infiltrating Ductal Carcinoma	Tumor	Methylation only	HumanMethylation450 (TCGA-E9-A247-01A-11D-A16A-05)
TCGA-E9-A248	Infiltrating Ductal Carcinoma	Tumor	Methylation only	HumanMethylation450 (TCGA-E9-A248-01A-11D-A16A-05)
TCGA-E9-A249	Infiltrating Ductal Carcinoma	Tumor	Methylation only	HumanMethylation450 (TCGA-E9-A249-01A-11D-A16A-05)
TCGA-E9-A24A	Infiltrating Ductal Carcinoma	Tumor	Methylation only	HumanMethylation450 (TCGA-E9-A24A-01A-11D-A16A-05)
TCGA-E9-A295	Infiltrating Lobular Carcinoma	Tumor	Methylation only	HumanMethylation450 (TCGA-E9-A295-01A-11D-A16G-05)
TCGA-E9-A2JS	Infiltrating Lobular Carcinoma	Tumor	Methylation only	HumanMethylation450 (TCGA-E9-A2JS-01A-11D-A17Z-05)
TCGA-E9-A2JT	Infiltrating Lobular Carcinoma	Tumor	Methylation only	HumanMethylation450 (TCGA-E9-A2JT-01A-22D-A18O-05)
TCGA-E9-A3HO	Infiltrating Lobular Carcinoma	Tumor	Methylation only	HumanMethylation450 (TCGA-E9-A3HO-01A-11D-A212-05)
TCGA-E9-A3Q9	Infiltrating Lobular Carcinoma	Tumor	Methylation only	HumanMethylation450 (TCGA-E9-A3Q9-01A-11D-A21R-05)
TCGA-E9-A3QA	Medullary Carcinoma	Tumor	Methylation only	HumanMethylation450 (TCGA-E9-A3QA-01A-61D-A22B-05)
TCGA-E9-A3X8	Infiltrating Lobular Carcinoma	Tumor	Methylation only	HumanMethylation450 (TCGA-E9-A3X8-01A-31D-A230-05)
TCGA-E9-A54X	Mucinous Carcinoma	Tumor	Methylation only	HumanMethylation450 (TCGA-E9-A54X-01A-11D-A268-05)
TCGA-E9-A54Y	Infiltrating Lobular Carcinoma	Tumor	Methylation only	HumanMethylation450 (TCGA-E9-A54Y-01A-11D-A268-05)
TCGA-E9-A5UO	Mucinous Carcinoma	Tumor	Methylation only	HumanMethylation450 (TCGA-E9-A5UO-01A-11D-A28C-05)
TCGA-E9-A5UP	Other specify	Tumor	Methylation only	HumanMethylation450 (TCGA-E9-A5UP-01A-11D-A28C-05)
TCGA-E9-A6HE	Infiltrating Lobular Carcinoma	Tumor	Methylation only	HumanMethylation450 (TCGA-E9-A6HE-01A-11D-A31V-05)
TCGA-EW-A1IW	Infiltrating Lobular Carcinoma	Tumor	Methylation only	HumanMethylation450 (TCGA-EW-A1IW-01A-11D-A13K-05)
TCGA-EW-A1IX	Other specify	Tumor	Methylation only	HumanMethylation450 (TCGA-EW-A1IX-01A-12D-A145-05)
TCGA-EW-A1IY	Infiltrating Ductal Carcinoma	Tumor	Methylation only	HumanMethylation450 (TCGA-EW-A1IY-01A-11D-A13K-05)
TCGA-EW-A1IZ	Infiltrating Ductal Carcinoma	Tumor	Methylation only	HumanMethylation450 (TCGA-EW-A1IZ-01A-11D-A13K-05)
TCGA-EW-A1J1	Infiltrating Ductal Carcinoma	Tumor	Methylation only	HumanMethylation450 (TCGA-EW-A1J1-01A-11D-A13K-05)
TCGA-EW-A1J2	Infiltrating Lobular Carcinoma	Tumor	Methylation only	HumanMethylation450 (TCGA-EW-A1J2-01A-21D-A13K-05)
TCGA-EW-A1J3	Infiltrating Lobular Carcinoma	Tumor	Methylation only	HumanMethylation450 (TCGA-EW-A1J3-01A-11D-A13K-05)
TCGA-EW-A1J5	Infiltrating Lobular Carcinoma	Tumor	Methylation only	HumanMethylation450 (TCGA-EW-A1J5-01A-11D-A13K-05)
TCGA-EW-A1J6	Infiltrating Ductal Carcinoma	Tumor	Methylation only	HumanMethylation450 (TCGA-EW-A1J6-01A-11D-A13K-05)
TCGA-EW-A1OV	Infiltrating Ductal Carcinoma	Tumor	Methylation only	HumanMethylation450 (TCGA-EW-A1OV-01A-11D-A145-05)
TCGA-EW-A1OW	Infiltrating Ductal Carcinoma	Tumor	Methylation only	HumanMethylation450 (TCGA-EW-A1OW-01A-21D-A145-05)
TCGA-EW-A1OX	Mucinous Carcinoma	Tumor	Methylation only	HumanMethylation450 (TCGA-EW-A1OX-01A-11D-A145-05)
TCGA-EW-A1OY	Infiltrating Ductal Carcinoma	Tumor	Methylation only	HumanMethylation450 (TCGA-EW-A1OY-01A-11D-A145-05)
TCGA-EW-A1OZ	Infiltrating Ductal Carcinoma	Tumor	Methylation only	HumanMethylation450 (TCGA-EW-A1OZ-01A-11D-A145-05)
TCGA-EW-A1P0	Mixed Histology (please specify)	Tumor	Methylation only	HumanMethylation450 (TCGA-EW-A1P0-01A-11D-A145-05)
TCGA-EW-A1P1	Infiltrating Ductal Carcinoma	Tumor	Methylation only	HumanMethylation450 (TCGA-EW-A1P1-01A-31D-A14H-05)
TCGA-EW-A1P3	Infiltrating Ductal Carcinoma	Tumor	Methylation only	HumanMethylation450 (TCGA-EW-A1P3-01A-11D-A145-05)
TCGA-EW-A1P4	Medullary Carcinoma	Tumor	Methylation only	HumanMethylation450 (TCGA-EW-A1P4-01A-21D-A145-05)
TCGA-EW-A1P5	Infiltrating Ductal Carcinoma	Tumor	Methylation only	HumanMethylation450 (TCGA-EW-A1P5-01A-11D-A145-05)
TCGA-EW-A1P6	Infiltrating Ductal Carcinoma	Tumor	Methylation only	HumanMethylation450 (TCGA-EW-A1P6-01A-11D-A145-05)
TCGA-EW-A1P7	Infiltrating Ductal Carcinoma	Tumor	Methylation only	HumanMethylation450 (TCGA-EW-A1P7-01A-21D-A145-05)
TCGA-EW-A1P8	Infiltrating Ductal Carcinoma	Tumor	Methylation only	HumanMethylation450 (TCGA-EW-A1P8-01A-11D-A145-05)
TCGA-EW-A1PA	Infiltrating Ductal Carcinoma	Tumor	Methylation only	HumanMethylation450 (TCGA-EW-A1PA-01A-11D-A145-05)
TCGA-EW-A1PB	Infiltrating Ductal Carcinoma	Tumor	Methylation only	HumanMethylation450 (TCGA-EW-A1PB-01A-11D-A145-05)
TCGA-EW-A1PC	Infiltrating Ductal Carcinoma	Tumor	Methylation only	HumanMethylation450 (TCGA-EW-A1PC-01B-11D-A21R-05)
TCGA-EW-A1PD	Infiltrating Ductal Carcinoma	Tumor	Methylation only	HumanMethylation450 (TCGA-EW-A1PD-01A-11D-A145-05)
TCGA-EW-A1PE	Infiltrating Ductal Carcinoma	Tumor	Methylation only	HumanMethylation450 (TCGA-EW-A1PE-01A-11D-A145-05)
TCGA-EW-A1PF	Infiltrating Ductal Carcinoma	Tumor	Methylation only	HumanMethylation450 (TCGA-EW-A1PF-01A-11D-A145-05)
TCGA-EW-A1PG	Infiltrating Lobular Carcinoma	Tumor	Methylation only	HumanMethylation450 (TCGA-EW-A1PG-01A-11D-A145-05)
TCGA-EW-A1PH	Infiltrating Ductal Carcinoma	Tumor	Methylation only	HumanMethylation450 (TCGA-EW-A1PH-01A-11D-A14N-05)
TCGA-EW-A2FR	Infiltrating Ductal Carcinoma	Tumor	Methylation only	HumanMethylation450 (TCGA-EW-A2FR-01A-11D-A21R-05)
TCGA-EW-A2FS	Infiltrating Ductal Carcinoma	Tumor	Methylation only	HumanMethylation450 (TCGA-EW-A2FS-01A-11D-A17F-05)
TCGA-EW-A2FV	Other specify	Tumor	Methylation only	HumanMethylation450 (TCGA-EW-A2FV-01A-11D-A17F-05)
TCGA-EW-A2FW	Other specify	Tumor	Methylation only	HumanMethylation450 (TCGA-EW-A2FW-01A-11D-A17F-05)
TCGA-EW-A3E8	Infiltrating Lobular Carcinoma	Tumor	Methylation only	HumanMethylation450 (TCGA-EW-A3E8-01B-11D-A244-05)
TCGA-EW-A3U0	Infiltrating Ductal Carcinoma	Tumor	Methylation only	HumanMethylation450 (TCGA-EW-A3U0-01A-11D-A22B-05)
TCGA-EW-A423	Infiltrating Lobular Carcinoma	Tumor	Methylation only	HumanMethylation450 (TCGA-EW-A423-01A-11D-A244-05)
TCGA-EW-A424	Infiltrating Lobular Carcinoma	Tumor	Methylation only	HumanMethylation450 (TCGA-EW-A424-01A-11D-A244-05)
TCGA-EW-A6S9	Infiltrating Ductal Carcinoma	Tumor	Methylation only	HumanMethylation450 (TCGA-EW-A6S9-01A-22D-A33F-05)
TCGA-EW-A6SA	Infiltrating Ductal Carcinoma	Tumor	Methylation only	HumanMethylation450 (TCGA-EW-A6SA-01A-21D-A32T-05)
TCGA-EW-A6SB	Infiltrating Ductal Carcinoma	Tumor	Methylation only	HumanMethylation450 (TCGA-EW-A6SB-01A-12D-A32T-05)
TCGA-EW-A6SC	Infiltrating Lobular Carcinoma	Tumor	Methylation only	HumanMethylation450 (TCGA-EW-A6SC-01A-12D-A32T-05)
TCGA-EW-A6SD	Infiltrating Ductal Carcinoma	Tumor	Methylation only	HumanMethylation450 (TCGA-EW-A6SD-01A-12D-A33F-05)
TCGA-GI-A2C8	Infiltrating Ductal Carcinoma	Normal	Expression only		IlluminaHiSeq_RNASeqV2 (TCGA-GI-A2C8-11A-22R-A16F-07)
TCGA-GI-A2C8	Infiltrating Ductal Carcinoma	Tumor	Methylation & Expression	HumanMethylation450 (TCGA-GI-A2C8-01A-11D-A16G-05)	IlluminaHiSeq_RNASeqV2 (TCGA-GI-A2C8-01A-11R-A16F-07)
TCGA-GI-A2C9	Infiltrating Ductal Carcinoma	Normal	Expression only		IlluminaHiSeq_RNASeqV2 (TCGA-GI-A2C9-11A-22R-A21T-07)
TCGA-GI-A2C9	Infiltrating Ductal Carcinoma	Tumor	Methylation & Expression	HumanMethylation450 (TCGA-GI-A2C9-01A-11D-A21R-05)	IlluminaHiSeq_RNASeqV2 (TCGA-GI-A2C9-01A-11R-A21T-07)
TCGA-GM-A2D9	Infiltrating Ductal Carcinoma	Tumor	Methylation only	HumanMethylation450 (TCGA-GM-A2D9-01A-11D-A18O-05)
TCGA-GM-A2DA	Infiltrating Ductal Carcinoma	Tumor	Methylation only	HumanMethylation450 (TCGA-GM-A2DA-01A-11D-A18O-05)
TCGA-GM-A2DB	Infiltrating Ductal Carcinoma	Tumor	Methylation only	HumanMethylation450 (TCGA-GM-A2DB-01A-31D-A18O-05)
TCGA-GM-A2DC	Infiltrating Ductal Carcinoma	Tumor	Methylation only	HumanMethylation450 (TCGA-GM-A2DC-01A-11D-A18O-05)
TCGA-GM-A2DD	Infiltrating Ductal Carcinoma	Tumor	Methylation only	HumanMethylation450 (TCGA-GM-A2DD-01A-11D-A17Z-05)
TCGA-GM-A2DF	Infiltrating Ductal Carcinoma	Tumor	Methylation only	HumanMethylation450 (TCGA-GM-A2DF-01A-11D-A17Z-05)
TCGA-GM-A2DH	Infiltrating Ductal Carcinoma	Tumor	Methylation only	HumanMethylation450 (TCGA-GM-A2DH-01A-11D-A17Z-05)
TCGA-GM-A2DI	Infiltrating Ductal Carcinoma	Tumor	Methylation only	HumanMethylation450 (TCGA-GM-A2DI-01A-31D-A18O-05)
TCGA-GM-A2DK	Infiltrating Ductal Carcinoma	Tumor	Methylation only	HumanMethylation450 (TCGA-GM-A2DK-01A-21D-A17Z-05)
TCGA-GM-A2DL	Infiltrating Ductal Carcinoma	Tumor	Methylation only	HumanMethylation450 (TCGA-GM-A2DL-01A-11D-A18O-05)
TCGA-GM-A2DM	Infiltrating Ductal Carcinoma	Tumor	Methylation only	HumanMethylation450 (TCGA-GM-A2DM-01A-11D-A17Z-05)
TCGA-GM-A2DN	Infiltrating Ductal Carcinoma	Tumor	Methylation only	HumanMethylation450 (TCGA-GM-A2DN-01A-11D-A17Z-05)
TCGA-GM-A2DO	Infiltrating Lobular Carcinoma	Tumor	Methylation only	HumanMethylation450 (TCGA-GM-A2DO-01A-11D-A18O-05)
TCGA-GM-A3NW	Infiltrating Lobular Carcinoma	Tumor	Methylation only	HumanMethylation450 (TCGA-GM-A3NW-01A-21D-A22B-05)
TCGA-GM-A3NY	Infiltrating Lobular Carcinoma	Tumor	Methylation only	HumanMethylation450 (TCGA-GM-A3NY-01A-11D-A21R-05)
TCGA-GM-A3XG	Infiltrating Lobular Carcinoma	Tumor	Methylation only	HumanMethylation450 (TCGA-GM-A3XG-01A-31D-A244-05)
TCGA-GM-A3XL	Infiltrating Ductal Carcinoma	Tumor	Methylation only	HumanMethylation450 (TCGA-GM-A3XL-01A-11D-A230-05)
TCGA-GM-A3XN	Infiltrating Lobular Carcinoma	Tumor	Methylation only	HumanMethylation450 (TCGA-GM-A3XN-01A-12D-A230-05)
TCGA-GM-A4E0	Infiltrating Lobular Carcinoma	Tumor	Methylation only	HumanMethylation450 (TCGA-GM-A4E0-01A-12D-A268-05)
TCGA-GM-A5PV	Infiltrating Lobular Carcinoma	Tumor	Methylation only	HumanMethylation450 (TCGA-GM-A5PV-01A-11D-A28C-05)
TCGA-GM-A5PX	Infiltrating Lobular Carcinoma	Tumor	Methylation only	HumanMethylation450 (TCGA-GM-A5PX-01A-12D-A28C-05)
TCGA-HN-A2NL	[Not Available]	Tumor	Methylation only	HumanMethylation450 (TCGA-HN-A2NL-01A-11D-A18O-05)
TCGA-JL-A3YW	Infiltrating Lobular Carcinoma	Tumor	Methylation only	HumanMethylation450 (TCGA-JL-A3YW-01A-12D-A23D-05)
TCGA-JL-A3YX	Infiltrating Lobular Carcinoma	Tumor	Methylation only	HumanMethylation450 (TCGA-JL-A3YX-01A-11D-A230-05)
TCGA-LD-A66U	Infiltrating Lobular Carcinoma	Tumor	Methylation only	HumanMethylation450 (TCGA-LD-A66U-01A-11D-A31V-05)
TCGA-LD-A74U	Infiltrating Lobular Carcinoma	Tumor	Methylation only	HumanMethylation450 (TCGA-LD-A74U-01A-13D-A33F-05)
TCGA-LD-A7W5	Infiltrating Ductal Carcinoma	Tumor	Methylation only	HumanMethylation450 (TCGA-LD-A7W5-01A-22D-A357-05)
TCGA-LD-A7W6	Infiltrating Lobular Carcinoma	Tumor	Methylation only	HumanMethylation450 (TCGA-LD-A7W6-01A-81D-A357-05)
TCGA-LL-A440	Infiltrating Lobular Carcinoma	Tumor	Methylation only	HumanMethylation450 (TCGA-LL-A440-01A-11D-A244-05)
TCGA-LL-A441	Infiltrating Ductal Carcinoma	Tumor	Methylation only	HumanMethylation450 (TCGA-LL-A441-01A-11D-A244-05)
TCGA-LL-A442	Infiltrating Ductal Carcinoma	Tumor	Methylation only	HumanMethylation450 (TCGA-LL-A442-01A-11D-A244-05)
TCGA-LL-A50Y	Infiltrating Lobular Carcinoma	Tumor	Methylation only	HumanMethylation450 (TCGA-LL-A50Y-01A-11D-A268-05)
TCGA-LL-A5YL	Infiltrating Lobular Carcinoma	Tumor	Methylation only	HumanMethylation450 (TCGA-LL-A5YL-01A-12D-A29O-05)
TCGA-LL-A5YM	Infiltrating Ductal Carcinoma	Tumor	Methylation only	HumanMethylation450 (TCGA-LL-A5YM-01A-11D-A28C-05)
TCGA-LL-A5YN	Infiltrating Ductal Carcinoma	Tumor	Methylation only	HumanMethylation450 (TCGA-LL-A5YN-01A-11D-A28C-05)
TCGA-LL-A5YO	Infiltrating Ductal Carcinoma	Tumor	Methylation only	HumanMethylation450 (TCGA-LL-A5YO-01A-21D-A28C-05)
TCGA-LL-A5YP	Infiltrating Ductal Carcinoma	Tumor	Methylation only	HumanMethylation450 (TCGA-LL-A5YP-01A-21D-A28C-05)
TCGA-LL-A6FP	Infiltrating Lobular Carcinoma	Tumor	Methylation only	HumanMethylation450 (TCGA-LL-A6FP-01A-11D-A31V-05)
TCGA-LL-A6FQ	Infiltrating Ductal Carcinoma	Tumor	Methylation only	HumanMethylation450 (TCGA-LL-A6FQ-01A-11D-A31V-05)
TCGA-LL-A6FR	Infiltrating Ductal Carcinoma	Tumor	Methylation only	HumanMethylation450 (TCGA-LL-A6FR-01A-12D-A31V-05)
TCGA-LL-A73Y	Infiltrating Ductal Carcinoma	Tumor	Methylation only	HumanMethylation450 (TCGA-LL-A73Y-01A-11D-A33F-05)
TCGA-LL-A73Z	Infiltrating Ductal Carcinoma	Tumor	Methylation only	HumanMethylation450 (TCGA-LL-A73Z-01A-11D-A32T-05)
TCGA-LL-A740	Infiltrating Ductal Carcinoma	Tumor	Methylation only	HumanMethylation450 (TCGA-LL-A740-01A-21D-A32T-05)
TCGA-LL-A7SZ	Infiltrating Ductal Carcinoma	Tumor	Methylation only	HumanMethylation450 (TCGA-LL-A7SZ-01A-32D-A357-05)
TCGA-LL-A7T0	Infiltrating Ductal Carcinoma	Tumor	Methylation only	HumanMethylation450 (TCGA-LL-A7T0-01A-31D-A357-05)
TCGA-LL-A8F5	Infiltrating Ductal Carcinoma	Tumor	Methylation only	HumanMethylation450 (TCGA-LL-A8F5-01A-11D-A36K-05)
TCGA-LQ-A4E4	Infiltrating Lobular Carcinoma	Tumor	Methylation only	HumanMethylation450 (TCGA-LQ-A4E4-01A-11D-A268-05)
TCGA-MS-A51U	Infiltrating Lobular Carcinoma	Tumor	Methylation only	HumanMethylation450 (TCGA-MS-A51U-01A-31D-A268-05)
TCGA-OL-A5RU	Infiltrating Ductal Carcinoma	Tumor	Methylation only	HumanMethylation450 (TCGA-OL-A5RU-01A-11D-A28C-05)
TCGA-OL-A5RV	Infiltrating Ductal Carcinoma	Tumor	Methylation only	HumanMethylation450 (TCGA-OL-A5RV-01A-12D-A28C-05)
TCGA-OL-A5RW	Infiltrating Ductal Carcinoma	Tumor	Methylation only	HumanMethylation450 (TCGA-OL-A5RW-01A-11D-A28C-05)
TCGA-OL-A5RX	Infiltrating Ductal Carcinoma	Tumor	Methylation only	HumanMethylation450 (TCGA-OL-A5RX-01A-11D-A28C-05)
TCGA-OL-A5RY	Infiltrating Ductal Carcinoma	Tumor	Methylation only	HumanMethylation450 (TCGA-OL-A5RY-01A-21D-A28C-05)
TCGA-OL-A5RZ	Infiltrating Ductal Carcinoma	Tumor	Methylation only	HumanMethylation450 (TCGA-OL-A5RZ-01A-11D-A28C-05)
TCGA-OL-A5S0	Infiltrating Ductal Carcinoma	Tumor	Methylation only	HumanMethylation450 (TCGA-OL-A5S0-01A-11D-A28C-05)
TCGA-OL-A66H	Mucinous Carcinoma	Tumor	Methylation only	HumanMethylation450 (TCGA-OL-A66H-01A-11D-A29O-05)
TCGA-OL-A66I	Infiltrating Ductal Carcinoma	Tumor	Methylation only	HumanMethylation450 (TCGA-OL-A66I-01A-21D-A29O-05)
TCGA-OL-A66J	Infiltrating Lobular Carcinoma	Tumor	Methylation only	HumanMethylation450 (TCGA-OL-A66J-01A-11D-A29O-05)
TCGA-OL-A66K	Infiltrating Lobular Carcinoma	Tumor	Methylation only	HumanMethylation450 (TCGA-OL-A66K-01A-11D-A29O-05)
TCGA-OL-A66L	Infiltrating Ductal Carcinoma	Tumor	Methylation only	HumanMethylation450 (TCGA-OL-A66L-01A-12D-A31V-05)
TCGA-OL-A66N	Infiltrating Lobular Carcinoma	Tumor	Methylation only	HumanMethylation450 (TCGA-OL-A66N-01A-12D-A31V-05)
TCGA-OL-A66O	Infiltrating Ductal Carcinoma	Tumor	Methylation only	HumanMethylation450 (TCGA-OL-A66O-01A-11D-A31V-05)
TCGA-OL-A66P	Infiltrating Ductal Carcinoma	Tumor	Methylation only	HumanMethylation450 (TCGA-OL-A66P-01A-11D-A31V-05)
TCGA-OL-A6VO	Infiltrating Ductal Carcinoma	Tumor	Methylation only	HumanMethylation450 (TCGA-OL-A6VO-01A-12D-A33F-05)
TCGA-OL-A6VR	Infiltrating Ductal Carcinoma	Tumor	Methylation only	HumanMethylation450 (TCGA-OL-A6VR-01A-32D-A33F-05)
TCGA-PL-A8LZ	Infiltrating Ductal Carcinoma	Tumor	Methylation only	HumanMethylation450 (TCGA-PL-A8LZ-01A-31D-A36K-05)
TCGA-S3-A6ZF	Infiltrating Ductal Carcinoma	Tumor	Methylation only	HumanMethylation450 (TCGA-S3-A6ZF-01A-32D-A32T-05)
TCGA-S3-A6ZG	Infiltrating Ductal Carcinoma	Tumor	Methylation only	HumanMethylation450 (TCGA-S3-A6ZG-01A-22D-A32T-05)
TCGA-S3-A6ZH	Infiltrating Ductal Carcinoma	Tumor	Methylation only	HumanMethylation450 (TCGA-S3-A6ZH-01A-22D-A32T-05)
TCGA-V7-A7HQ	[Not Available]	Tumor	Methylation only	HumanMethylation450 (TCGA-V7-A7HQ-01A-11D-A33F-05)
TCGA-W8-A86G	Infiltrating Lobular Carcinoma	Tumor	Methylation only	HumanMethylation450 (TCGA-W8-A86G-01A-21D-A36K-05)
TCGA-XX-A899	Infiltrating Lobular Carcinoma	Tumor	Methylation only	HumanMethylation450 (TCGA-XX-A899-01A-11D-A36K-05)
TCGA-XX-A89A	Infiltrating Lobular Carcinoma	Tumor	Methylation only	HumanMethylation450 (TCGA-XX-A89A-01A-11D-A36K-05)
